# Supplementary material for: Sphingosine Promotes Fiber Early Elongation in Upland Cotton
Source: Plants (Basel). 2024 Jul 21;13(14):1993. doi: 10.3390/plants13141993 (PMC11280728; doi:10.3390/plants13141993)
Supplement: Supplementary file 1 [file plants-13-01993-s001.zip]

Archive with 6 entries (5 files):
- TABLE S 2024-7-21/
- TABLE S 2024-7-21/Table S1.xlsx
- TABLE S 2024-7-21/Table S2.xlsx
- TABLE S 2024-7-21/Table S3.xlsx
- TABLE S 2024-7-21/Table S4.xlsx
- TABLE S 2024-7-21/Table S5.xlsx
