# Supplementary material for: Sphingosine Promotes Fiber Early Elongation in Upland Cotton
Source: Plants (Basel). 2024 Jul 21;13(14):1993. doi: 10.3390/plants13141993 (PMC11280728; doi:10.3390/plants13141993)
Supplement: Supplementary file 1 [file plants-13-01993-s001.zip › TABLE S 2024-7-21/Table S1.xlsx]

## Sheet: Sheet1
Primer name	Primer sequence (5'-3')
GH_D10G2347-F	GCTGTTGGGTCTGGGTTAGCTT
GH_D10G2347-R	CTTGCTTTGGCTTCTGCAACGG
GH_A10G2258-F	CCAATGGTGAACTCCACCCGTC
GH_A10G2258-R	TCGTCGGCGTAGGCATAGAGAT
GH_A11G3700-F	GGGCATTGTGGCCGAATCATTG
GH_A11G3700-R	GCAATCGCCGCTACTTGAGAGA
GH_A05G1439-F	TGCTGCTGTGGTCGGAATGAAA
GH_A05G1439-R	AGAATTTTTCCCGACGGTGCCT
GH_D05G1456-F	CTGGTTACACACCGGGGACATC
GH_D05G1456-R	ATGGCTTCAAGCTCAGCAGGAG
GH_A11G1870-F	ACCAGGGACAACATCAAAGC
GH_A11G1870-R	TCGAAATCGGATTCTTCCAC
GH_D11G1903-F	TCATGGATGTGATGTTCGGCGG
GH_D11G1903-R	ATCGGATTCTTCCACACGGCTG
GH_A12G2656-F	ACCCACCCAAGTCTCAGATG
GH_A12G2656-R	AGCCATGATCTCGAGCAAGT
GH_A05G1206-F	CTTGCTGGAGCGACCTTGAGTT
GH_A05G1206-R	CCCAGCACCAAAACTGGGGTTA
GH_D06G1375-F	CTTCGGTGTCATCCTCGCATGG
GH_D06G1375-R	ACTTGGAGGAGCCTCTCAGCAT
GH_A02G2001-F	TCCTGGTGTAGTCTCGTGTGCT
GH_A02G2001-R	GTGGCCTCCTGAAAGAGCTACG
GH_A06G0014-F	TCCACAAGTTCAATGCCACCGT
GH_A06G0014-R	TTTTTCGCCTTGTTGTGTGCCG
GH_D11G1124-F	GATCGCCGGAGTTACTGTGACC
GH_D11G1124-R	TTCACCTCAGCCTCAGCCCATA
GH_A01G0694-F	ACCATTTGCTGCCATTTGGTGC
GH_A01G0694-R	GCCCTTGGCGGTATACACTGTT
GH_D01G0694-F	AGGCCATATGACCCCTACACCA
GH_D01G0694-R	CGACCCTGAGGACCTCTTTGTG
GH_D11G2121-F	AGGCCATTCGTTTCCTGCAAGT
GH_D11G2121-R	GCATTCCCAGTTCTCCTCTGAGC
GH_A05G0398-F	AGACCCTGTGGGCAAAAATGCT
GH_A05G0398-R	TTCGTCGAGCTTCCTTGATGGC
GH_A05G0336-F	ACACCAGCCTTTTCGGCTCAAT
GH_A05G0336-R	TCAGAAGCCCCAGGGTGTGTAT
GH_A05G0338-F	CCTGGGGCTTCTGAACTC
GH_A05G0338-R	ATGTAATAAACCTCGTGG
UBQ-F	AGCTCGGATACGATTGATAACG
UBQ-R	GAAGACGAAGAACAAGGGGAAG
