# Supplementary material for: Sphingosine Promotes Fiber Early Elongation in Upland Cotton
Source: Plants (Basel). 2024 Jul 21;13(14):1993. doi: 10.3390/plants13141993 (PMC11280728; doi:10.3390/plants13141993)
Supplement: Supplementary file 1 [file plants-13-01993-s001.zip › TABLE S 2024-7-21/Table S2.xlsx]

## Sheet: Sheet1
umol/g	Control-1	Control-2	Control-3	PHS-1	PHS-2	PHS-3
S1P t18:1	0.000454774	0.00047489	0.00033391	0.000383661	0.000372954	0.000439848
S1P t18:0	0.000523366	0.00040049	0.00034601	0.000507165	0.000594771	0.000589561
S1P d18:1	1.03479e-05	5.30719e-06	9.00156e-06	5.41519e-06	8.31547e-06	1.27876e-05
Sph t18:1	0.00196575	0.00211911	0.00216046	0.00164903	0.00162807	0.00172321
Sph t18:0	0.00431286	0.0043766	0.00467287	0.0114247	0.00821724	0.0101057
Sph d18:1	0.000215326	0.000251619	0.000296074	0.000427699	0.000282263	0.000355168
Sph d18:0	0.00032339	0.000225852	0.000353713	0.000221245	0.000204787	0.000296577
Cer d18:1/16:0	2.83258e-05	4.11482e-05	3.81295e-05	3.15583e-05	4.06669e-05	3.64902e-05
Cer d18:1/18:0	0.000156263	0.000178915	0.000210089	0.000147866	0.000142457	0.000143974
Cer d18:1/20:1	0.00030788	0.00049506	0.000421865	0.000271644	0.000398204	0.000359269
Cer d18:1/20:0	0.000118843	0.000128082	0.000175988	9.78532e-05	0.000105381	0.000120938
Cer d18:1/22:0	8.57933e-05	9.98758e-05	0.000121034	8.41822e-05	6.85547e-05	6.95097e-05
Cer d18:1/24:1	3.32261e-05	4.22808e-05	5.2155e-05	4.45865e-05	3.1716e-05	3.39712e-05
Cer d18:1/24:0	0.000263659	0.000222099	0.000248986	0.000145355	0.000115794	0.000142635
Cer d18:1/26:1	2.0689e-05	2.93873e-05	2.79406e-05	3.29648e-05	2.65593e-05	2.15254e-05
Cer d18:1/26:0	0.000139741	0.000102958	0.000149812	0.000110618	9.19507e-05	9.78283e-05
Cer d18:0/18:0	4.31439e-05	3.98916e-05	4.82318e-05	2.77285e-05	2.33188e-05	2.24919e-05
Cer d18:0/20:0	3.86551e-05	4.6472e-05	4.59978e-05	2.50485e-05	2.84969e-05	2.77019e-05
Cer d18:0/22:0	7.35909e-06	6.42498e-06	9.80212e-06	6.61579e-06	4.9008e-06	6.40878e-06
Cer d18:0/24:0	1.64543e-05	1.96387e-05	2.05189e-05	1.53781e-05	8.57733e-06	1.3156e-05
PhytoCer t18:1/16:0	2.66316e-05	3.34074e-05	3.41572e-05	4.31877e-05	6.61436e-05	5.40253e-05
PhytoCer t18:1/18:0	3.69193e-05	5.31892e-05	6.48559e-05	3.09555e-05	3.18065e-05	3.22307e-05
PhytoCer t18:1/20:0	4.03407e-05	4.51867e-05	8.92387e-05	2.82468e-05	2.45893e-05	3.77092e-05
PhytoCer t18:1/22:0	0.00018566	0.000235885	0.000318296	0.000186178	0.000161225	0.000166916
PhytoCer t18:1/24:0	0.000682446	0.000935365	0.0010003	0.000664199	0.000557962	0.000593595
PhytoCer t18:1/24:1	0.000243034	0.000171427	0.000182054	0.00017105	0.000170203	0.000188951
PhytoCer t18:1/26:0	0.000882857	0.00117586	0.00139985	0.000966312	0.000908376	0.000912775
PhytoCer t18:1/26:1	0.000243642	0.000190431	0.000165688	0.000153163	0.000181601	0.000202053
PhytoCer t18:1/28:0	0.000337603	0.000364655	0.000450238	0.000237274	0.000294809	0.000279599
PhytoCer t18:0/16:0	1.83176e-05	2.30459e-05	3.08957e-05	3.44131e-05	5.66943e-05	4.94175e-05
PhytoCer t18:0/18:0	9.83038e-05	7.27709e-05	0.000182717	7.37932e-05	6.78232e-05	7.50539e-05
PhytoCer t18:0/20:0	0.000132463	0.000116727	0.000311032	7.32048e-05	8.24674e-05	6.01017e-05
PhytoCer t18:0/22:0	0.000463082	0.000551712	0.0008143	0.000420452	0.000348788	0.000387796
PhytoCer t18:0/22:1	6.45409e-05	4.03805e-05	2.98229e-05	4.04436e-05	3.38431e-05	4.19079e-05
PhytoCer t18:0/24:0	0.00121155	0.00153074	0.00187023	0.00107533	0.00107785	0.00111975
PhytoCer t18:0/26:0	0.000791942	0.00104845	0.00149396	0.000761843	0.000707096	0.000841335
PhytoCer t18:1/h20:0	0.000251902	0.000259633	0.000261318	0.000243649	0.000206554	0.000237454
PhytoCer t18:1/h21:0	1.9819e-05	2.6474e-05	2.55474e-05	2.54723e-05	1.589e-05	1.35803e-05
PhytoCer t18:1/h22:0	0.000453207	0.000425311	0.000516837	0.000600832	0.000345994	0.000494342
PhytoCer t18:1/h23:0	7.34668e-05	9.01093e-05	8.99281e-05	9.91333e-05	4.72077e-05	5.6625e-05
PhytoCer t18:1/h24:1	5.4911e-05	8.85418e-05	7.21318e-05	7.47417e-05	4.54082e-05	5.24784e-05
PhytoCer t18:1/h24:0	0.000740784	0.00106296	0.00116862	0.00102838	0.000845504	0.000925365
PhytoCer t18:1/h25:0	0.000126241	0.000169828	0.000163372	0.00016528	0.000114275	0.000112869
PhytoCer t18:1/h26:1	4.15268e-05	6.33864e-05	5.20701e-05	5.11444e-05	4.70351e-05	4.06257e-05
PhytoCer t18:1/h26:0	0.000806091	0.00116556	0.00102533	0.00101421	0.000854126	0.00084299
PhytoCer t18:1/h27:0	5.91078e-05	7.3484e-05	6.38482e-05	6.9633e-05	6.14207e-05	5.9202e-05
PhytoCer t18:0/h22:1	2.46377e-05	5.14512e-05	5.40663e-05	5.70319e-05	3.02654e-05	3.04468e-05
PhytoCer t18:0/h22:0	0.000154091	0.000228795	0.000200053	0.000225214	0.000165371	0.00020905
PhytoCer t18:0/h23:0	7.11818e-05	9.90863e-05	8.86504e-05	7.62515e-05	5.76612e-05	6.71275e-05
PhytoCer t18:0/h24:1	5.59511e-05	0.000103725	8.05649e-05	0.000113248	7.78431e-05	5.19486e-05
PhytoCer t18:0/h24:0	0.000431967	0.00071602	0.000475925	0.000619837	0.000609067	0.000489025
PhytoCer t18:0/h26:1	2.72156e-05	5.91774e-05	5.14121e-05	5.13936e-05	4.80553e-05	3.2986e-05
PhytoCer t18:0/h26:0	0.000298137	0.000450392	0.000348761	0.000374446	0.000445609	0.000381466
PhytoCer t18:0/h28:0	1.22148e-05	2.84035e-05	2.24813e-05	2.48469e-05	3.81518e-05	4.1683e-05
GluCer d18:1/h16:0	8.52627e-05	6.50045e-05	8.08558e-05	6.37343e-05	4.1865e-05	7.43556e-05
GluCer d18:1/h18:0	0.000381128	0.000316237	0.000398333	0.00029728	0.000221095	0.000272801
GluCer d18:1/h20:0	0.000443951	0.000399511	0.000446928	0.000368174	0.000304277	0.000393956
GluCer d18:1/h22:0	2.86171e-05	2.08367e-05	3.02624e-05	2.20247e-05	1.73203e-05	2.26568e-05
GluCer d18:1/h24:0	2.86171e-05	2.26354e-05	2.00222e-05	1.95428e-05	1.43731e-05	1.78783e-05
GluCer t18:1/h18:0	2.64629e-05	1.71737e-05	2.38827e-05	1.66376e-05	1.23975e-05	1.51812e-05
GluCer t18:1/h20:0	9.29844e-05	6.89362e-05	9.26876e-05	6.89548e-05	5.2388e-05	7.19849e-05
GluCer t18:1/h22:0	0.000112525	9.14715e-05	9.83982e-05	9.07255e-05	6.83044e-05	8.4501e-05
GluCer t18:1/h23:0	1.27097e-05	1.51625e-05	9.96671e-06	1.08292e-05	8.51668e-06	9.46104e-06
GluCer t18:1/h24:1	3.89706e-06	4.44871e-06	3.17801e-06	5.02315e-06	3.06897e-06	3.26659e-06
GluCer t18:1/h24:0	0.000227525	0.000215322	0.000203812	0.000200133	0.000159571	0.000173528
GluCer t18:1/h25:1	8.43281e-05	8.15268e-05	5.98946e-05	8.11105e-05	5.9022e-05	6.58735e-05
GluCer t18:1/h25:0	2.05118e-05	2.13643e-05	1.87042e-05	2.03723e-05	1.63766e-05	1.6863e-05
GluCer t18:1/h26:1	6.36554e-06	4.205e-06	3.40934e-06	5.82433e-06	3.90525e-06	3.47728e-06
GluCer t18:1/h26:0	0.000189328	0.000144421	0.000141092	0.000142428	0.000125855	0.0001418
GluCer t18:1/h28:1	2.92318e-05	2.48475e-05	1.98748e-05	2.0924e-05	1.94426e-05	2.15958e-05
GluCer t18:1/h28:0	1.10854e-05	9.24776e-06	7.13867e-06	8.38355e-06	8.627e-06	8.00718e-06
GluCer t18:0/h18:0	8.26693e-06	6.17555e-06	7.66712e-06	8.17859e-06	6.05561e-06	6.01447e-06
GIPC d18:0/h20:1 or GIPC d18:1/h20:0	7.48262e-06	1.24536e-05	1.1484e-05	8.72131e-06	7.58807e-06	6.84248e-06
