# Supplementary material for: Sphingosine Promotes Fiber Early Elongation in Upland Cotton
Source: Plants (Basel). 2024 Jul 21;13(14):1993. doi: 10.3390/plants13141993 (PMC11280728; doi:10.3390/plants13141993)
Supplement: Supplementary file 1 [file plants-13-01993-s001.zip › TABLE S 2024-7-21/Table S3.xlsx]

## Sheet: Sheet1
Sample	CleanData(%)	Total_Mapped(%)	AF_Q30(%)	AF_GC(%)
Control-1	46979884 (99.54%)	45437444 (97.06%)	6574419669 (93.30%)	3141961533 (44.59%)
Control-2	40332094 (99.58%)	39030473 (97.16%)	5659459878 (93.55%)	2716471719 (44.90%)
Control-3	49055648 (99.54%)	47515887 (97.12%)	6872507743 (93.40%)	3274436495 (44.50%)
PHS-1	48243536 (99.61%)	46492820 (96.76%)	6752124132 (93.31%)	3244916830 (44.84%)
PHS-2	47624014 (99.57%)	46003857 (97.04%)	6674520454 (93.44%)	3205974258 (44.88%)
PHS-3	46501970 (99.53%)	44885341 (96.88%)	6518812933 (93.46%)	3118748230 (44.71%)
