# Supplementary material for: Sphingosine Promotes Fiber Early Elongation in Upland Cotton
Source: Plants (Basel). 2024 Jul 21;13(14):1993. doi: 10.3390/plants13141993 (PMC11280728; doi:10.3390/plants13141993)
Supplement: Supplementary file 1 [file plants-13-01993-s001.zip › TABLE S 2024-7-21/Table S4.xlsx]

## Sheet: Sheet1
idV39T260A1A1:T422	Control-1_count	Control-2_count	Control-3_count	PHS-1_count	PHS-2_count	PHS-3_count	Control-1_fpkm	Control-2_fpkm	Control-3_fpkm	PHS-1_fpkm	PHS-2_fpkm	PHS-3_fpkm	Control_mean	PHS_mean	log2(fc)	PValue	FDR	Symbol	Description
GH_D02G0426	1437	1092	1317	6950	6613	6762	127.76	109.78	113.27	584.56	569	601	116.937	584.853	2.32235	0	0	--	PREDICTED: repetitive proline-rich cell wall protein-like [Gossypium arboreum]
GH_D06G1375	978	961	1056	2994	2998	2899	44.28	49.21	46.26	128.28	131.42	131.26	46.5833	130.32	1.48417	3.39e-161	7.28e-157	At1g30760	PREDICTED: tetrahydrocannabinolic acid synthase-like [Gossypium raimondii]
GH_A07G0644	957	890	1042	2730	2645	2694	70.45	74.09	74.22	190.16	188.49	198.3	72.92	192.317	1.3991	2.24e-143	3.21e-139	STR1	PREDICTED: protein STRICTOSIDINE SYNTHASE-LIKE 11-like [Gossypium hirsutum]
GH_A05G1332	111	75	101	528	576	514	1.78	1.36	1.58	8.04	8.97	8.27	1.57333	8.42667	2.42114	3.23e-74	9.26e-71	ABCG36	PREDICTED: ABC transporter G family member 35-like [Gossypium hirsutum]
GH_D10G2347	625	577	603	1485	1538	1357	21.11	22.01	19.69	47.43	50.26	45.79	20.9367	47.8267	1.19178	6.03e-64	1.18e-60	TPA1	PREDICTED: phenylalanine ammonia-lyase G4-like [Gossypium hirsutum]
GH_A06G0014	221	171	219	693	649	673	16.68	14.59	15.99	49.49	47.41	50.79	15.7533	49.23	1.64388	1.45e-58	2.39e-55	PER64	PREDICTED: peroxidase 64-like [Gossypium hirsutum]
GH_D01G0694	102	87	102	420	416	402	3.97	3.85	3.85	15.52	15.73	15.69	3.89	15.6467	2.00801	7.9e-51	9.98e-48	GH3.6	PREDICTED: indole-3-acetic acid-amido synthetase GH3.6 [Gossypium raimondii]
GH_A05G1439	634	536	701	1349	1338	1334	27.98	26.75	29.92	56.33	57.14	58.86	28.2167	57.4433	1.02559	3.96e-50	4.6e-47	4CL2	PREDICTED: 4-coumarate--CoA ligase 2-like [Gossypium hirsutum]
GH_A12G2656	541	520	565	1286	1211	1082	33.45	36.35	33.8	75.24	72.49	66.89	34.5333	71.54	1.05076	5.53e-46	5.66e-43	OMT	PREDICTED: caffeic acid 3-O-methyltransferase-like isoform X1 [Gossypium arboreum]
GH_A10G2258	229	271	269	728	773	713	7.72	10.36	8.79	23.25	25.26	24.07	8.95667	24.1933	1.43358	1.96e-44	1.87e-41	TPA1	PREDICTED: phenylalanine ammonia-lyase G4-like [Gossypium hirsutum]
GH_D11G3728	394	403	424	932	981	918	13.15	15.21	13.69	29.44	31.7	30.64	14.0167	30.5933	1.12607	4.56e-42	3.92e-39	PAL	PREDICTED: phenylalanine ammonia-lyase-like [Gossypium raimondii]
GH_A05G4171	223	193	304	698	706	663	10.47	10.25	13.81	31.02	32.1	31.13	11.51	31.4167	1.44864	3.64e-41	2.84e-38	CYP96A15	PREDICTED: alkane hydroxylase MAH1-like [Gossypium raimondii]
GH_D11G2755	18	8	10	200	173	199	0.38	0.21	0.22	4.1	3.64	4.31	0.27	4.01667	3.89497	6.51e-40	4.44e-37	At5g63930	PREDICTED: probable leucine-rich repeat receptor-like protein kinase At5g63930 [Gossypium hirsutum]
GH_A04G1381	113	87	128	386	395	430	7.32	6.35	8.04	23.68	24.79	27.87	7.23667	25.4467	1.81408	3.27e-39	2.01e-36	--	PREDICTED: periaxin-like [Gossypium hirsutum]
GH_D11G1329	331	259	338	752	783	694	12.07	10.68	11.93	25.95	27.65	25.31	11.56	26.3033	1.1861	4.27e-38	2.55e-35	SULTR3;1	PREDICTED: sulfate transporter 3.1-like [Gossypium hirsutum]
GH_D10G0246	65	64	92	337	345	286	4.94	5.5	6.76	24.22	25.34	21.75	5.73333	23.77	2.0517	9.15e-38	5.34e-35	MYB102	PREDICTED: transcription factor MYB39-like [Gossypium raimondii]
GH_A05G1670	128	91	104	385	342	412	8.52	6.84	6.73	24.31	22.07	27.46	7.36333	24.6133	1.74101	1.53e-33	7.75e-31	MYB102	PREDICTED: protein ODORANT1-like [Gossypium hirsutum]
GH_D09G1316	222	157	187	491	503	491	14.21	11.36	11.58	29.73	31.16	31.42	12.3833	30.77	1.31312	4.3e-30	1.86e-27	GNS1	PREDICTED: glucan endo-1,3-beta-glucosidase, acidic-like [Gossypium hirsutum]
GH_D05G1700	60	56	70	236	282	254	4.01	4.24	4.49	14.87	18.2	16.93	4.24667	16.6667	1.97256	4.51e-30	1.94e-27	MYB102	PREDICTED: transcription factor MYB32-like [Gossypium hirsutum]
GH_A11G3700	122	134	177	421	472	398	4.07	5.06	5.72	13.3	15.25	13.28	4.95	13.9433	1.49408	2.61e-29	1.1e-26	PAL	Phenylalanine ammonia-lyase [Gossypium arboreum]
GH_D11G2630	51	40	36	205	225	204	1.27	1.13	0.87	4.83	5.43	5.08	1.09	5.11333	2.22994	3.04e-29	1.27e-26	QKY	PREDICTED: protein QUIRKY-like isoform X1 [Gossypium hirsutum]
GH_D03G0889	99	64	107	329	285	329	2.56	1.87	2.68	8.02	7.12	8.5	2.37	7.88	1.73331	1.46e-28	5.72e-26	RBOHA	PREDICTED: respiratory burst oxidase homolog protein A-like [Gossypium hirsutum]
GH_D05G1456	195	184	295	596	602	566	8.59	9.17	12.6	24.86	25.71	24.95	10.12	25.1733	1.31469	1.86e-28	7.22e-26	4CL2	PREDICTED: 4-coumarate--CoA ligase 2-like [Gossypium hirsutum]
GH_A01G2378	42	30	33	189	188	170	1.28	1.04	0.98	5.46	5.56	5.19	1.1	5.40333	2.29635	3.05e-27	1.09e-24	CHX20	PREDICTED: LOW QUALITY PROTEIN: cation/H(+) antiporter 20-like [Gossypium hirsutum]
GH_A02G1173	130	87	137	338	351	355	3.35	2.53	3.41	8.26	8.77	9.15	3.09667	8.72667	1.49471	4.07e-26	1.38e-23	RBOHA	PREDICTED: respiratory burst oxidase homolog protein A-like [Gossypium hirsutum]
GH_D11G1903	172	161	247	518	564	448	7.91	8.39	11	22.55	25.11	20.57	9.1	22.7433	1.32151	1.15e-25	3.81e-23	CYP84A1	PREDICTED: cytochrome P450 84A1-like [Gossypium hirsutum]
GH_D08G2099	180	136	135	378	482	447	9.72	8.28	7.06	19.3	25.18	24.08	8.35333	22.8533	1.45198	3.38e-25	1.08e-22	TUBB	PREDICTED: tubulin beta-7 chain-like [Gossypium raimondii]
GH_D03G0390	44	29	35	195	157	158	2.2	1.64	1.69	9.21	7.58	7.88	1.84333	8.22333	2.15741	4.75e-23	1.36e-20	UGT85K5	PREDICTED: 7-deoxyloganetin glucosyltransferase-like [Gossypium raimondii]
GH_A12G1908	129	128	139	372	319	338	11.64	13.06	12.13	31.76	27.86	30.49	12.2767	30.0367	1.29081	6.69e-23	1.89e-20	MIZ1	PREDICTED: protein MIZU-KUSSEI 1-like [Gossypium hirsutum]
GH_A03G0354	35	48	59	205	204	181	1.46	2.24	2.37	8.07	8.21	7.52	2.02333	7.93333	1.97119	6.9e-23	1.94e-20	LAC3	PREDICTED: laccase-13-like [Gossypium hirsutum]
GH_A05G1206	99	77	106	269	293	263	7.01	6.18	7.28	18.01	20.06	18.64	6.82333	18.9033	1.47009	2.2e-22	6.03e-20	CCR1	PREDICTED: cinnamoyl-CoA reductase 1-like [Gossypium hirsutum]
GH_A13G0031	111	98	137	310	353	293	12.57	12.55	15.01	33.21	38.68	33.16	13.3767	35.0167	1.38832	3.48e-22	9.34e-20	LBD1	PREDICTED: LOB domain-containing protein 1-like [Gossypium arboreum]
GH_A10G2633	122	125	144	338	330	334	5.14	5.95	5.87	13.47	13.45	14.06	5.65333	13.66	1.27278	3.67e-22	9.79e-20	LAC5	PREDICTED: laccase-5-like [Gossypium hirsutum]
GH_A01G0175	25	26	26	137	137	144	1.43	1.67	1.43	7.35	7.51	8.15	1.51	7.67	2.34468	4.59e-22	1.22e-19	ERF053	PREDICTED: ethylene-responsive transcription factor ERF053-like [Gossypium arboreum]
GH_A06G0352	20	17	16	129	108	132	2.73	2.62	2.11	16.64	14.26	18	2.48667	16.3	2.71259	5.13e-22	1.35e-19	At2g44790	PREDICTED: blue copper protein-like [Gossypium arboreum]
GH_D02G0114	90	74	100	255	249	300	4.58	4.25	4.92	12.27	12.26	15.25	4.58333	13.26	1.53261	1.52e-21	3.94e-19	NAC001	PREDICTED: NAC domain-containing protein 86-like [Gossypium arboreum]
GH_A04G1018	209	170	208	445	411	454	18.93	17.41	18.23	38.13	36.03	41.11	18.19	38.4233	1.07884	1.91e-21	4.91e-19	EXPA6	PREDICTED: expansin-A6-like [Gossypium hirsutum]
GH_D11G1998	141	117	120	333	317	323	10.16	9.52	8.34	22.74	22.09	23.25	9.34	22.6933	1.28077	2.03e-21	5.17e-19	PSBO	PREDICTED: oxygen-evolving enhancer protein 1, chloroplastic [Gossypium hirsutum]
GH_D04G1730	115	76	88	292	251	318	7.41	5.56	5.47	17.79	15.64	20.48	6.14667	17.97	1.54771	2.33e-21	5.89e-19	--	PREDICTED: pollen-specific leucine-rich repeat extensin-like protein 1 [Gossypium raimondii]
GH_D12G2759	104	114	108	295	330	278	2.89	3.57	2.91	7.75	8.88	7.73	3.12333	8.12	1.37839	4.47e-21	1.1e-18	At5g24080	PREDICTED: G-type lectin S-receptor-like serine/threonine-protein kinase At5g24080 isoform X1 [Gossypium raimondii]
GH_A12G2731	73	62	93	233	225	234	2.03	1.96	2.5	6.14	6.06	6.5	2.16333	6.23333	1.52675	5.69e-20	1.34e-17	At5g24080	PREDICTED: G-type lectin S-receptor-like serine/threonine-protein kinase At5g24080 isoform X1 [Gossypium hirsutum]
MSTRG.47478	9	15	13	100	98	100	0.44	0.83	0.61	4.61	4.64	4.87	0.626667	4.70667	2.90894	2.17e-19	4.89e-17	At1g09760	PREDICTED: U2 small nuclear ribonucleoprotein A'-like [Gossypium hirsutum]
GH_D08G2647	183	172	208	389	418	420	13.81	14.65	15.19	27.81	30.52	31.69	14.55	30.0067	1.04426	4.71e-19	1.04e-16	MYB63	PREDICTED: myb-related protein Myb4-like [Gossypium hirsutum]
GH_D05G3986	8	13	9	80	99	86	0.19	0.35	0.21	1.8	2.27	2.04	0.25	2.03667	3.02621	1.2e-17	2.37e-15	AGO1	PREDICTED: protein argonaute 1-like [Gossypium hirsutum]
MSTRG.47907	4	13	6	93	82	76	0.57	2.11	0.83	12.65	11.41	10.92	1.17	11.66	3.31699	2.64e-17	4.99e-15	--	hypothetical protein ES288_D09G161000v1 [Gossypium darwinii]
GH_A04G1681	143	96	146	345	275	319	14.6	11.09	14.43	33.34	27.19	32.57	13.3733	31.0333	1.21446	5.36e-17	9.85e-15	FAOMT	PREDICTED: flavonoid 3',5'-methyltransferase-like isoform X1 [Gossypium hirsutum]
GH_A06G1829	39	30	35	151	123	137	1.51	1.31	1.31	5.53	4.61	5.3	1.37667	5.14667	1.90246	7.3e-17	1.31e-14	CER1	PREDICTED: protein ECERIFERUM 1-like [Gossypium arboreum]
GH_A03G1840	56	42	72	199	166	182	3.94	3.32	4.87	13.15	11.22	12.73	4.04333	12.3667	1.61284	8.29e-17	1.49e-14	MYB41	PREDICTED: transcription factor MYB32-like [Gossypium hirsutum]
GH_A13G1495	143	120	142	307	295	314	6.63	6.29	6.38	13.44	13.21	14.52	6.43333	13.7233	1.09299	1.28e-16	2.23e-14	2021-10-03	PREDICTED: organic cation/carnitine transporter 3-like [Gossypium arboreum]
GH_A03G0162	39	47	35	153	153	142	3.47	4.78	3.03	12.92	13.24	12.65	3.76	12.9367	1.78266	1.76e-16	3.04e-14	ODO1	PREDICTED: protein ODORANT1-like [Gossypium hirsutum]
GH_A10G0234	28	16	38	120	128	122	2.13	1.37	2.79	8.62	9.43	9.23	2.09667	9.09333	2.11671	2.92e-16	4.99e-14	MYB102	PREDICTED: transcription factor MYB39 [Gossypium hirsutum]
GH_A02G0349	87	62	68	204	195	207	11.54	9.3	8.72	25.59	25.03	27.44	9.85333	26.02	1.40094	1.18e-15	1.95e-13	YLS3	PREDICTED: non-specific lipid-transfer protein-like protein At2g13820 isoform X2 [Gossypium arboreum]
GH_A05G2233	55	53	39	164	166	159	6.84	7.45	4.69	19.3	19.98	19.77	6.32667	19.6833	1.63746	1.22e-15	2.02e-13	UCC1	PREDICTED: blue copper protein-like [Gossypium hirsutum]
GH_A12G1040	163	125	171	332	328	319	7.22	6.28	7.32	13.92	14.05	14.12	6.94	14.03	1.01551	1.43e-15	2.35e-13	GPAT1	PREDICTED: glycerol-3-phosphate acyltransferase 1-like [Gossypium hirsutum]
GH_D10G0514	48	41	48	147	146	155	1.11	1.07	1.07	3.2	3.25	3.57	1.08333	3.34	1.62437	2.59e-15	4.09e-13	At1g56140	PREDICTED: probable LRR receptor-like serine/threonine-protein kinase At1g56140 [Gossypium raimondii]
GH_D08G1334	20	22	19	95	105	97	1.61	2	1.48	7.21	8.14	7.77	1.69667	7.70667	2.1834	5.81e-15	8.95e-13	ERF061	PREDICTED: ethylene-responsive transcription factor ERF061-like [Gossypium raimondii]
GH_D10G0418	52	46	67	194	162	148	3.96	3.96	4.92	13.96	11.92	11.27	4.28	12.3833	1.53272	7.93e-15	1.2e-12	WRKY28	WRKY transcription factor 82 [Gossypium hirsutum]
GH_A11G2098	115	106	115	292	265	228	7.84	8.17	7.59	18.84	17.49	15.54	7.86667	17.29	1.13611	8.08e-15	1.21e-12	ERF060	ethylene-responsive transcription factor ERF060-like [Gossypium hirsutum]
GH_D02G1707	7	15	14	97	75	76	0.24	0.58	0.46	3.12	2.47	2.58	0.426667	2.72333	2.67419	8.35e-15	1.25e-12	SEOB	PREDICTED: protein SIEVE ELEMENT OCCLUSION B-like [Gossypium hirsutum]
GH_D12G1376	172	122	163	346	306	319	13.46	10.76	12.33	25.6	23.16	24.94	12.1833	24.5667	1.01179	8.93e-15	1.33e-12	MYB61	PREDICTED: myb-related protein Myb4-like [Gossypium raimondii]
GH_D05G1875	16	19	25	94	99	98	1.21	1.63	1.83	6.73	7.26	7.42	1.55667	7.13667	2.19679	1.31e-14	1.9e-12	PER64	PREDICTED: peroxidase 64-like [Gossypium hirsutum]
GH_D13G0063	32	39	43	135	136	126	1.13	1.55	1.45	4.47	4.6	4.4	1.37667	4.49	1.70554	1.94e-14	2.74e-12	DRP4C	PREDICTED: dynamin-related protein 4C-like [Gossypium hirsutum]
GH_D13G0632	137	120	154	347	319	250	6.7	6.6	7.27	16.02	15.06	12.19	6.85667	14.4233	1.07283	2.77e-14	3.82e-12	SCPL34	PREDICTED: serine carboxypeptidase-like 34 [Gossypium hirsutum]
GH_A01G0694	69	60	76	166	210	190	2.72	2.65	2.89	6.15	7.96	7.44	2.75333	7.18333	1.38347	3.55e-14	4.84e-12	GH3.6	PREDICTED: indole-3-acetic acid-amido synthetase GH3.6-like [Gossypium hirsutum]
GH_D11G2064	66	59	71	171	176	190	3.22	3.24	3.34	7.86	8.29	9.23	3.26667	8.46	1.37284	3.9e-14	5.29e-12	At1g01540	PREDICTED: probable serine/threonine-protein kinase At1g01540 [Gossypium hirsutum]
GH_D11G2336	39	35	51	164	121	136	2.66	2.7	3.36	10.58	7.99	9.27	2.90667	9.28	1.67476	4.5e-14	6.06e-12	ERF060	PREDICTED: ethylene-responsive transcription factor ERF060-like [Gossypium hirsutum]
GH_D13G1894	33	29	25	101	121	115	1.75	1.74	1.28	5.07	6.22	6.11	1.59	5.8	1.86703	1.67e-13	2.13e-11	At5g39110	Germin-like protein subfamily 1 member 18 [Theobroma cacao]
GH_A10G1343	101	95	107	230	226	240	2.91	3.11	2.99	6.28	6.31	6.92	3.00333	6.50333	1.11461	1.75e-13	2.21e-11	LECRKS2	PREDICTED: receptor like protein kinase S.2-like [Gossypium hirsutum]
GH_A06G2364	75	81	70	193	233	171	4.43	5.41	4	10.79	13.32	10.1	4.61333	11.4033	1.30557	6.93e-13	8.28e-11	At4g17280	PREDICTED: cytochrome b561 and DOMON domain-containing protein At5g47530-like [Gossypium hirsutum]
GH_A13G1347	79	79	65	213	174	182	5.59	6.32	4.45	14.27	11.92	12.88	5.45333	13.0233	1.25589	2.16e-12	2.45e-10	GOLS2	PREDICTED: galactinol synthase 2-like [Gossypium hirsutum]
GH_A10G1159	103	83	106	211	214	229	12.36	11.26	12.31	23.96	24.86	27.48	11.9767	25.4333	1.08649	4.59e-12	5e-10	--	PREDICTED: repetitive proline-rich cell wall protein 2-like [Gossypium hirsutum]
GH_A11G3656	81	86	92	190	218	199	2.06	2.49	2.28	4.59	5.39	5.09	2.27667	5.02333	1.14172	5.93e-12	6.37e-10	XYL1	PREDICTED: alpha-xylosidase 1-like isoform X1 [Gossypium hirsutum]
GH_D02G1126	8	10	8	62	70	51	0.35	0.5	0.34	2.57	2.97	2.24	0.396667	2.59333	2.70881	8.13e-12	8.67e-10	At1g30760	PREDICTED: flavin-dependent oxidoreductase FOX2-like [Gossypium hirsutum]
MSTRG.47942	1	3	2	55	55	37	0.15	0.5	0.28	7.62	7.79	5.41	0.31	6.94	4.4846	2.21e-11	2.3e-09	--	hypothetical protein ES332_D11G293300v1 [Gossypium tomentosum]
GH_A06G1581	37	33	49	120	110	131	3.21	3.23	4.11	9.84	9.23	11.35	3.51667	10.14	1.52778	3.27e-11	3.34e-09	WRKY71	PREDICTED: probable WRKY transcription factor 71 [Gossypium hirsutum]
GH_D09G1751	41	29	46	109	128	111	1.96	1.56	2.12	4.93	5.9	5.3	1.88	5.37667	1.51598	9.33e-11	9.07e-09	GPAT6	PREDICTED: glycerol-3-phosphate 2-O-acyltransferase 6-like [Gossypium hirsutum]
GH_A08G2652	77	77	79	168	186	183	5.81	6.6	5.77	11.97	13.61	13.81	6.06	13.13	1.11548	1.24e-10	1.19e-08	MYB63	PREDICTED: myb-related protein Myb4-like [Gossypium hirsutum]
GH_D13G0027	26	40	54	133	147	101	2.97	5.17	5.97	14.38	16.26	11.54	4.70333	14.06	1.57984	1.8e-10	1.68e-08	LBD1	PREDICTED: LOB domain-containing protein 1-like [Gossypium raimondii]
GH_A11G1870	86	52	77	170	170	165	3.95	2.69	3.41	7.38	7.56	7.6	3.35	7.51333	1.16529	3.43e-10	3.1e-08	CYP84A1	PREDICTED: cytochrome P450 84A1-like [Gossypium arboreum]
GH_D04G1729	28	25	24	105	77	83	2.62	2.65	2.18	9.31	6.99	7.78	2.48333	8.02667	1.69252	7.13e-10	6.19e-08	--	PREDICTED: periaxin-like [Gossypium hirsutum]
GH_A05G0959	47	39	43	121	114	114	4.34	4.09	3.84	10.61	10.23	10.48	4.09	10.44	1.35195	8.21e-10	7.07e-08	EXPA4	PREDICTED: expansin-A4-like [Gossypium hirsutum]
MSTRG.47511	3	3	3	37	39	43	0.16	0.18	0.15	1.86	2.01	2.29	0.163333	2.05333	3.65208	9.58e-10	8.17e-08	--	reverse transcriptase [Gossypium australe]
GH_A05G1849	78	59	59	147	158	145	7.4	6.33	5.42	13.15	14.51	13.75	6.38333	13.8033	1.11263	6e-09	4.47e-07	--	PREDICTED: splicing factor, proline- and glutamine-rich-like [Gossypium hirsutum]
GH_D02G1734	68	60	65	153	132	156	2.59	2.57	2.38	5.5	4.84	5.91	2.51333	5.41667	1.1078	6.17e-09	4.59e-07	At1g67900	PREDICTED: BTB/POZ domain-containing protein At1g67900-like [Gossypium hirsutum]
GH_A08G0744	22	21	20	85	71	66	2.47	2.66	2.17	9.02	7.71	7.4	2.43333	8.04333	1.72486	6.69e-09	4.95e-07	--	SecY/SEC61-alpha family [Corchorus olitorius]
GH_D05G2258	7	10	16	72	47	50	0.89	1.44	1.97	8.65	5.78	6.35	1.43333	6.92667	2.27279	6.71e-09	4.96e-07	UCC1	PREDICTED: blue copper protein-like [Gossypium hirsutum]
GH_D09G1171	40	84	53	186	160	137	4.95	11.75	6.34	21.77	19.16	16.95	7.68	19.2933	1.32892	1.14e-08	8.14e-07	LBD11	PREDICTED: LOB domain-containing protein 1-like [Gossypium hirsutum]
GH_D04G1399	79	63	75	154	164	148	3.3	2.98	3.03	6.09	6.64	6.19	3.10333	6.30667	1.02306	1.56e-08	1.09e-06	LAC7	PREDICTED: laccase-7-like [Gossypium raimondii]
GH_D01G1563	49	40	70	137	113	142	4.03	3.73	5.55	10.63	8.95	11.65	4.43667	10.41	1.23042	1.58e-08	1.1e-06	GXM1	PREDICTED: glucuronoxylan 4-O-methyltransferase 1-like [Gossypium hirsutum]
MSTRG.42659	10	6	14	65	65	32	1.04	0.71	1.5	6.67	6.76	3.36	1.08333	5.59667	2.36909	2.19e-08	1.49e-06	--	Monofunctional biosynthetic peptidoglycan transglycosylase [Gossypium australe]
GH_D04G0205	17	19	21	90	57	61	0.78	1.03	0.95	4	2.59	2.86	0.92	3.15	1.77565	3.09e-08	2.06e-06	CYP96A15	PREDICTED: alkane hydroxylase MAH1-like [Gossypium raimondii]
GH_A11G3747	24	23	22	78	69	75	2	2.17	1.77	6.15	5.57	6.25	1.98	5.99	1.59706	3.2e-08	2.13e-06	PIP1.4	PREDICTED: probable aquaporin PIP1-4 [Gossypium hirsutum]
GH_D07G1532	27	52	30	108	104	106	1.38	3	1.48	5.22	5.14	5.41	1.95333	5.25667	1.42821	4.88e-08	3.16e-06	GSVIVT00026920001	PREDICTED: probable polygalacturonase [Gossypium hirsutum]
GH_A05G0342	41	53	68	139	131	115	2.18	3.18	3.49	6.98	6.73	6.11	2.95	6.60667	1.16321	5.58e-08	3.59e-06	RIPK	PREDICTED: serine/threonine-protein kinase At5g01020-like [Gossypium hirsutum]
GH_D03G1619	22	24	38	86	88	76	0.92	1.14	1.53	3.38	3.54	3.17	1.19667	3.36333	1.49087	5.68e-08	3.63e-06	LAC3	PREDICTED: laccase-13 [Gossypium raimondii]
GH_D11G1124	31	21	43	103	101	71	4.35	3.33	5.84	13.68	13.72	9.96	4.50667	12.4533	1.4664	7.95e-08	4.97e-06	IAA20	PREDICTED: auxin-responsive protein IAA30-like [Gossypium raimondii]
GH_D02G1805	39	26	43	102	90	91	1.7	1.29	1.82	4.22	3.81	3.98	1.60333	4.00333	1.32013	1.02e-07	6.29e-06	NAT7	PREDICTED: nucleobase-ascorbate transporter 7 [Gossypium raimondii]
GH_A06G1894	56	52	53	104	145	127	4.6	4.87	4.23	8.14	11.59	10.49	4.56667	10.0733	1.14133	1.32e-07	7.9e-06	TRG-31	probable aquaporin PIP-type 7a [Gossypium hirsutum]
GH_D08G1629	2	1	0	29	33	31	0.12	0.07	0	1.62	1.88	1.83	0.0633333	1.77667	4.81006	1.47e-07	8.71e-06	--	Polyphosphatidylinositol phosphatase INP53 [Gossypium arboreum]
GH_A05G0270	4	9	6	55	34	32	0.77	1.84	1.08	9.36	5.86	5.66	1.23	6.96	2.50043	1.52e-07	9.03e-06	PRO1	PREDICTED: profilin-2 [Gossypium raimondii]
GH_A03G0617	8	10	15	53	48	44	0.39	0.55	0.68	2.37	2.18	2.09	0.54	2.21333	2.03519	1.68e-07	9.89e-06	CYP86A1	PREDICTED: cytochrome P450 86A1-like [Gossypium hirsutum]
GH_D03G1173	6	13	23	59	51	65	0.4	0.97	1.48	3.7	3.27	4.31	0.95	3.76	1.98473	1.73e-07	1.01e-05	CYSEP	PREDICTED: vignain-like [Gossypium hirsutum]
GH_A01G0799	52	37	49	115	102	107	2.74	2.18	2.48	5.76	5.19	5.66	2.46667	5.53667	1.16645	2.1e-07	1.21e-05	pomgnt2	Glycosyltransferase family 61 protein [Theobroma cacao]
GH_A12G2467	21	14	28	56	88	66	2.07	1.56	2.68	5.23	8.41	6.52	2.10333	6.72	1.67578	2.14e-07	1.23e-05	OSM34	PREDICTED: thaumatin-like protein 1 [Gossypium arboreum]
MSTRG.30768	8	2	8	37	36	38	0.51	0.14	0.49	2.23	2.22	2.42	0.38	2.29	2.59128	2.7e-07	1.52e-05	--	Aggrecan core [Gossypium arboreum]
GH_D10G2738	30	21	33	78	95	66	1.26	1	1.34	3.11	3.87	2.78	1.2	3.25333	1.43888	3.17e-07	1.75e-05	LAC5	PREDICTED: laccase-12-like [Gossypium hirsutum]
GH_D12G2421	2	4	4	33	23	36	0.18	0.41	0.37	2.86	2.05	3.27	0.32	2.72667	3.09099	3.26e-07	1.8e-05	ODO1	PREDICTED: protein ODORANT1-like [Gossypium raimondii]
GH_A12G1753	51	50	60	113	124	119	1.62	1.79	1.84	3.36	3.8	3.74	1.75	3.63333	1.05394	3.29e-07	1.82e-05	HDG2	PREDICTED: homeobox-leucine zipper protein HDG2-like isoform X1 [Gossypium hirsutum]
GH_D12G1546	14	18	16	62	52	56	0.94	1.36	1.04	3.93	3.37	3.75	1.11333	3.68333	1.72613	3.51e-07	1.92e-05	MYB102	PREDICTED: transcription factor MYB39-like [Gossypium hirsutum]
GH_D11G0181	54	60	69	146	118	127	8.1	10.18	10.01	20.72	17.13	19.05	9.43	18.9667	1.00814	4.54e-07	2.46e-05	--	PREDICTED: uncharacterized protein LOC107904520 [Gossypium hirsutum]
GH_D04G0555	22	25	24	64	73	73	0.68	0.88	0.73	1.86	2.17	2.24	0.763333	2.09	1.45312	4.61e-07	2.49e-05	POT8	PREDICTED: potassium transporter 8-like [Gossypium hirsutum]
GH_D11G2784	45	38	53	104	101	106	1.33	1.27	1.51	2.9	2.88	3.12	1.37	2.96667	1.11467	6.62e-07	3.47e-05	RGA2	Disease resistance protein [Corchorus olitorius]
GH_D08G0664	34	40	28	118	70	90	2.38	3.17	1.88	7.77	4.71	6.24	2.47667	6.24	1.33315	7.1e-07	3.71e-05	DMR6	PREDICTED: protein DOWNY MILDEW RESISTANCE 6-like [Gossypium hirsutum]
GH_D11G0918	8	10	15	54	56	32	0.23	0.32	0.41	1.5	1.6	0.94	0.32	1.34667	2.07325	8.08e-07	4.19e-05	ANL2	PREDICTED: homeobox-leucine zipper protein ANTHOCYANINLESS 2 [Gossypium raimondii]
GH_D04G0772	9	12	7	57	44	30	0.48	0.73	0.36	2.9	2.27	1.61	0.523333	2.26	2.11052	1.05e-06	5.35e-05	HHT1	PREDICTED: omega-hydroxypalmitate O-feruloyl transferase-like [Gossypium hirsutum]
GH_A05G0429	12	14	15	45	59	46	0.27	0.37	0.34	0.97	1.3	1.05	0.326667	1.10667	1.76033	1.22e-06	6.12e-05	GDCSP	PREDICTED: glycine dehydrogenase (decarboxylating), mitochondrial-like [Gossypium hirsutum]
GH_D07G1110	6	5	3	35	23	37	0.28	0.26	0.15	1.54	1.04	1.72	0.23	1.43333	2.63967	1.25e-06	6.28e-05	CYP86A1	PREDICTED: cytochrome P450 86A1-like [Gossypium hirsutum]
GH_D04G0138	27	19	34	70	64	89	2.55	2.03	3.11	6.26	5.85	8.41	2.56333	6.84	1.41598	1.45e-06	7.16e-05	EXPA8	PREDICTED: expansin-A10-like [Gossypium raimondii]
GH_A04G1435	11	10	16	38	43	62	0.84	0.86	1.18	2.74	3.17	4.72	0.96	3.54333	1.884	2.09e-06	0.00010002	CYCD3-1	PREDICTED: cyclin-D3-1-like [Gossypium arboreum]
GH_A13G2390	30	19	25	108	49	67	2.43	1.74	1.96	8.26	3.85	5.43	2.04333	5.84667	1.51669	2.55e-06	0.000119802	COL5	CONSTANS-like 8 protein [Gossypium hirsutum]
GH_D03G0622	27	19	24	68	66	60	3.13	2.49	2.69	7.46	7.45	6.96	2.77	7.29	1.39603	2.99e-06	0.00013864	--	DUF761 domain-containing protein, partial [Cephalotus follicularis]
MSTRG.42412	3	6	5	26	27	35	0.15	0.33	0.24	1.2	1.28	1.71	0.24	1.39667	2.54088	3.95e-06	0.000179375	OXA1	PREDICTED: mitochondrial inner membrane protein OXA1-like isoform X1 [Gossypium hirsutum]
GH_A11G2839	66	37	39	120	101	100	7.69	4.87	4.4	13.23	11.39	11.65	5.65333	12.09	1.09664	4.09e-06	0.00018505	HEV1	PREDICTED: pathogenesis-related protein PR-4-like [Gossypium hirsutum]
GH_D12G2671	42	41	49	105	87	99	3.25	3.59	3.67	7.69	6.52	7.68	3.50333	7.29667	1.05851	4.24e-06	0.000190891	HIPP09	PREDICTED: heavy metal-associated isoprenylated plant protein 3-like [Gossypium hirsutum]
GH_D05G2599	25	67	47	120	125	105	0.54	1.64	0.99	2.46	2.63	2.28	1.05667	2.45667	1.21718	4.75e-06	0.000212743	XRN3	PREDICTED: 5'-3' exoribonuclease 3-like isoform X1 [Gossypium hirsutum]
GH_A09G2640	16	24	44	97	87	57	1.03	1.75	2.75	5.9	5.43	3.68	1.84333	5.00333	1.44057	4.82e-06	0.00021514	At1g74460	PREDICTED: GDSL esterase/lipase At1g74460-like [Gossypium arboreum]
GH_D10G2540	6	10	10	46	30	38	0.07	0.13	0.11	0.5	0.33	0.43	0.103333	0.42	2.02308	4.87e-06	0.000217233	At4g27220	PREDICTED: probable disease resistance protein At4g27220 isoform X2 [Gossypium raimondii]
GH_D13G0055	16	13	12	47	41	53	1.8	1.66	1.31	5.01	4.47	5.97	1.59	5.15	1.69555	5.25e-06	0.000232432	LBD15	PREDICTED: LOB domain-containing protein 15-like [Gossypium raimondii]
GH_D05G3888	38	23	32	86	75	69	2.28	1.56	1.86	4.88	4.36	4.14	1.9	4.46	1.23104	5.6e-06	0.000246709	At1g28570	PREDICTED: GDSL esterase/lipase At1g28610-like [Gossypium raimondii]
GH_A12G0476	66	36	55	119	106	107	3.2	1.97	2.58	5.47	4.97	5.19	2.58333	5.21	1.01205	5.79e-06	0.000254081	QRT3	PREDICTED: polygalacturonase QRT3-like [Gossypium hirsutum]
GH_D05G1565	50	40	75	115	112	119	2.57	2.33	3.74	5.6	5.58	6.13	2.88	5.77	1.0025	5.82e-06	0.000255292	--	UNE1-like protein [Gossypioides kirkii]
GH_A07G1092	60	40	47	101	111	101	4.46	3.36	3.38	7.1	7.98	7.5	3.73333	7.52667	1.01155	6.12e-06	0.000266222	DURF2	PREDICTED: E3 ubiquitin-protein ligase RING1-like [Gossypium hirsutum]
GH_A12G2411	1	4	3	28	25	19	0.09	0.41	0.25	2.39	2.18	1.73	0.25	2.1	3.07039	6.63e-06	0.000286293	ODO1	PREDICTED: protein ODORANT1-like [Gossypium hirsutum]
GH_A05G2827	36	36	48	90	84	95	1.23	1.37	1.58	2.89	2.76	3.24	1.39333	2.96333	1.08868	7.13e-06	0.000304503	LNK2	PREDICTED: protein LNK2-like isoform X1 [Gossypium hirsutum]
GH_A12G2878	21	16	34	72	58	65	0.94	0.81	1.47	3.05	2.51	2.91	1.07333	2.82333	1.3953	7.27e-06	0.000310164	--	DUF563 domain-containing protein [Cephalotus follicularis]
GH_A13G0627	7	2	14	51	26	36	0.32	0.13	0.66	2.35	1.23	1.76	0.37	1.78	2.26628	8.09e-06	0.000340282	SCPL34	PREDICTED: serine carboxypeptidase-like 34 [Gossypium hirsutum]
GH_A10G0564	45	34	31	80	91	83	1.41	1.21	0.92	2.36	2.74	2.57	1.18	2.55667	1.11548	1.01e-05	0.0004144	SBT1.4	PREDICTED: subtilisin-like protease SBT1.4 [Gossypium arboreum]
GH_D13G2387	9	7	17	49	38	36	0.72	0.64	1.32	3.76	2.96	2.9	0.893333	3.20667	1.8438	1.24e-05	0.000499323	COL5	CONSTANS-like 8 protein [Gossypium hirsutum]
GH_A02G2001	25	34	38	81	73	77	1.92	2.91	2.76	5.76	5.3	5.79	2.53	5.61667	1.15058	1.29e-05	0.000519766	PER64	PREDICTED: peroxidase 64-like [Gossypium hirsutum]
GH_D10G2682	16	5	11	31	43	50	0.8	0.28	0.53	1.46	2.08	2.49	0.536667	2.01	1.9051	1.33e-05	0.000532144	At3g50280	PREDICTED: uncharacterized acetyltransferase At3g50280-like [Gossypium hirsutum]
GH_A01G2355	45	33	57	122	90	82	1.51	1.25	1.85	3.87	2.92	2.75	1.53667	3.18	1.04922	1.58e-05	0.000618864	ABCG20	PREDICTED: ABC transporter G family member 20-like [Gossypium hirsutum]
GH_D11G2121	4	2	8	18	37	29	0.16	0.09	0.31	0.67	1.42	1.15	0.186667	1.08	2.5325	1.69e-05	0.000658305	GH3.1	PREDICTED: probable indole-3-acetic acid-amido synthetase GH3.1 [Gossypium raimondii]
GH_D03G1337	12	26	18	62	59	47	0.54	1.36	0.82	2.73	2.68	2.18	0.906667	2.53	1.48049	1.85e-05	0.000712366	CYP86A1	PREDICTED: cytochrome P450 86A1-like [Gossypium hirsutum]
GH_A06G1463	1	6	3	24	25	23	0.05	0.36	0.15	1.2	1.28	1.22	0.186667	1.23333	2.72403	1.92e-05	0.000734565	AHL	PREDICTED: PAP-specific phosphatase HAL2-like [Gossypium hirsutum]
GH_D01G0569	43	79	45	140	118	111	5.9	12.25	5.97	18.17	15.67	15.22	8.04	16.3533	1.02432	2.02e-05	0.00076715	ERF4	PREDICTED: ethylene-responsive transcription factor 4-like [Gossypium hirsutum]
GH_A09G0781	20	18	14	59	42	53	2.05	2.09	1.39	5.73	4.17	5.44	1.84333	5.11333	1.47195	2.11e-05	0.00079797	PXG3	PREDICTED: probable peroxygenase 3 [Gossypium arboreum]
GH_A03G1310	26	32	21	65	68	67	0.88	1.22	0.69	2.08	2.23	2.27	0.93	2.19333	1.23782	2.29e-05	0.000861427	AHK4	Histidine kinase 4 [Gossypium arboreum]
GH_D10G0061	34	30	44	86	77	76	1.68	1.68	2.11	4.03	3.69	3.76	1.82333	3.82667	1.06951	2.63e-05	0.000975494	CYP716A12	PREDICTED: beta-amyrin 28-oxidase-like [Gossypium hirsutum]
GH_A13G0751	28	23	31	58	78	63	1.34	1.25	1.44	2.63	3.62	3.02	1.34333	3.09	1.20179	3.3e-05	0.00120187	--	PREDICTED: uncharacterized protein LOC107930769 [Gossypium hirsutum]
GH_D11G3351	38	24	43	86	63	88	4.05	2.89	4.44	8.68	6.51	9.39	3.79333	8.19333	1.11098	4.35e-05	0.00153406	tlp	PREDICTED: thaumatin-like protein [Gossypium raimondii]
GH_D11G3771	2	2	8	19	24	30	0.09	0.11	0.32	0.76	0.98	1.29	0.173333	1.01	2.54273	4.71e-05	0.00163555	IRX12	PREDICTED: laccase-4-like [Gossypium hirsutum]
GH_D08G1012	8	7	3	28	22	36	0.25	0.25	0.09	0.82	0.66	1.12	0.196667	0.866667	2.13972	4.81e-05	0.00166336	AVP1	PREDICTED: pyrophosphate-energized vacuolar membrane proton pump-like [Gossypium hirsutum]
GH_A06G1004	20	12	12	45	42	46	1.85	1.25	1.07	3.93	3.73	4.25	1.39	3.97	1.51405	4.87e-05	0.00167941	DREB3	PREDICTED: dehydration-responsive element-binding protein 3-like [Gossypium arboreum]
GH_D11G2199	8	2	6	30	20	30	1.25	0.35	0.91	4.45	3.04	4.71	0.836667	4.06667	2.28112	5.55e-05	0.0018873	--	Eukaryotic translation initiation factor 3 subunit E [Gossypium arboreum]
GH_A02G1572	22	50	47	92	110	75	1.06	2.65	2.12	4.09	5	3.5	1.94333	4.19667	1.11071	5.91e-05	0.0019979	INPS1	PREDICTED: inositol-3-phosphate synthase [Gossypium hirsutum]
GH_D04G1469	4	4	6	26	30	18	0.19	0.22	0.28	1.21	1.41	0.87	0.23	1.16333	2.33856	6.01e-05	0.0020261	ESK1	PREDICTED: protein ESKIMO 1-like [Gossypium hirsutum]
GH_A02G1897	3	4	4	18	26	21	0.23	0.31	0.28	1.24	1.88	1.56	0.273333	1.56	2.51281	8.44e-05	0.00275121	--	PREDICTED: UPF0496 protein At2g18630-like [Gossypium arboreum]
GH_D08G2434	9	9	6	41	27	26	0.45	0.52	0.29	1.91	1.31	1.29	0.42	1.50333	1.8397	8.67e-05	0.00280864	--	LOW QUALITY PROTEIN: NAD_binding_8 domain-containing protein, partial [Cephalotus follicularis]
GH_A02G1735	7	5	2	21	24	28	0.52	0.42	0.14	1.48	1.72	2.07	0.36	1.75667	2.28677	8.68e-05	0.0028108	BHLH25	PREDICTED: transcription factor bHLH18-like [Gossypium hirsutum]
GH_D05G2008	3	3	5	19	14	35	0.19	0.21	0.3	1.11	0.84	2.17	0.233333	1.37333	2.55722	9.03e-05	0.00291226	IP5P11	PREDICTED: type IV inositol polyphosphate 5-phosphatase 11-like [Gossypium hirsutum]
GH_D05G3209	9	5	7	30	28	27	0.59	0.37	0.44	1.86	1.78	1.77	0.466667	1.80333	1.9502	9.32e-05	0.00299017	TIFY6B	PREDICTED: protein TIFY 6B-like isoform X1 [Gossypium hirsutum]
GH_D01G0836	27	30	33	62	67	73	2.14	2.69	2.53	4.63	5.13	5.78	2.45333	5.18	1.07821	9.71e-05	0.00309763	At1g50590	PREDICTED: pirin-like protein [Gossypium hirsutum]
GH_D03G0433	23	27	24	65	60	52	0.98	1.29	0.98	2.6	2.46	2.18	1.08333	2.41333	1.15555	0.000106439	0.00336898	IP5P5	PREDICTED: type I inositol polyphosphate 5-phosphatase 5-like [Gossypium hirsutum]
GH_D01G0164	12	5	12	43	32	27	0.67	0.32	0.66	2.31	1.77	1.55	0.55	1.87667	1.77067	0.000116687	0.00364239	ERF053	PREDICTED: ethylene-responsive transcription factor ERF054-like [Gossypium hirsutum]
GH_D08G2006	7	11	10	30	31	37	0.23	0.41	0.32	0.93	0.98	1.2	0.32	1.03667	1.69581	0.000126489	0.00390862	At1g62810	PREDICTED: primary amine oxidase-like [Gossypium hirsutum]
MSTRG.5735	2	2	2	23	11	18	0.19	0.22	0.19	2.12	1.04	1.75	0.2	1.63667	3.03269	0.000142266	0.0043369	--	ruBisCO large subunit-binding protein subunit beta, chloroplastic [Gossypium australe]
GH_D02G1451	12	5	11	37	31	29	0.86	0.4	0.76	2.5	2.14	2.07	0.673333	2.23667	1.73196	0.000150399	0.00455574	PER11	PREDICTED: peroxidase 11-like [Gossypium hirsutum]
GH_D08G2278	14	13	13	37	42	38	0.98	1.03	0.88	2.46	2.85	2.67	0.963333	2.66	1.46532	0.000152642	0.00461719	NRT2.1	PREDICTED: high-affinity nitrate transporter 2.1-like [Gossypium raimondii]
GH_D01G2457	1	3	3	16	25	13	0.03	0.1	0.08	0.45	0.71	0.38	0.07	0.513333	2.87447	0.000164774	0.00493173	CHX20	PREDICTED: cation/H(+) antiporter 20-like [Gossypium raimondii]
GH_D06G1886	6	6	6	23	40	17	0.27	0.28	0.23	0.91	1.65	0.71	0.26	1.09	2.06774	0.000170345	0.00506359	LAC5	PREDICTED: laccase-5-like [Gossypium hirsutum]
GH_D06G1887	6	6	6	23	40	17	0.27	0.28	0.23	0.91	1.65	0.71	0.26	1.09	2.06774	0.000170345	0.00506359	LAC5	PREDICTED: laccase-5-like [Gossypium hirsutum]
GH_D10G1574	27	18	38	58	67	64	1.45	1.1	1.98	2.93	3.49	3.43	1.51	3.28333	1.12061	0.000175673	0.00518965	At3g07010	PREDICTED: probable pectate lyase 1 [Gossypium hirsutum]
GH_A11G3481	17	9	15	34	58	32	2.18	1.31	1.84	4.09	7.13	4.06	1.77667	5.09333	1.51944	0.000178059	0.00524933	--	PREDICTED: uncharacterized protein LOC105761553 [Gossypium raimondii]
GH_D05G0893	8	8	13	43	23	34	0.37	0.44	0.58	1.9	1.04	1.59	0.463333	1.51	1.70443	0.000178414	0.00525259	CYP86A1	PREDICTED: cytochrome P450 86A1-like [Gossypium hirsutum]
GH_D05G4057	7	3	6	23	29	20	0.17	0.08	0.14	0.53	0.68	0.49	0.13	0.566667	2.12399	0.00018974	0.00552173	--	Tir-nbs resistance protein [Theobroma cacao]
GH_A02G0270	30	19	30	59	57	60	1.86	1.33	1.8	3.45	3.37	3.69	1.66333	3.50333	1.07465	0.000270746	0.00756171	CHS1	PREDICTED: chalcone synthase 1-like [Gossypium hirsutum]
GH_A01G1186	20	26	27	65	55	49	0.56	0.82	0.73	1.72	1.49	1.37	0.703333	1.52667	1.1181	0.000271651	0.00757713	XA21	PREDICTED: probable LRR receptor-like serine/threonine-protein kinase At3g47570 [Gossypium hirsutum]
GH_A03G1633	37	15	29	68	64	53	2.39	1.1	1.82	4.16	4.01	3.43	1.77	3.86667	1.12734	0.00028405	0.00787699	At1g70260	PREDICTED: WAT1-related protein At1g70260-like isoform X1 [Gossypium hirsutum]
GH_D11G1582	16	11	20	43	48	35	0.99	0.77	1.23	2.52	2.9	2.15	0.996667	2.52333	1.34015	0.000292401	0.00806176	FLA2	PREDICTED: fasciclin-like arabinogalactan protein 2 [Gossypium hirsutum]
GH_D01G2064	22	27	31	60	68	51	1.56	2.12	2.06	3.92	4.54	3.54	1.91333	4	1.06391	0.000302644	0.00831892	ATL65	PREDICTED: RING-H2 finger protein ATL65 [Gossypium raimondii]
MSTRG.18341	27	20	32	67	43	71	2.54	2.14	2.94	5.97	3.92	6.71	2.54	5.53333	1.12332	0.000306517	0.00839172	--	protein phosphatase 1 regulatory subunit pprA-like isoform X2 [Gossypium australe]
GH_D06G0052	24	11	21	43	47	51	1.09	0.57	0.93	1.85	2.07	2.32	0.863333	2.08	1.26859	0.000323567	0.00875259	BLH7	PREDICTED: BEL1-like homeodomain protein 7 [Gossypium hirsutum]
GH_D04G0253	3	8	2	27	22	17	0.29	0.91	0.19	2.45	2.01	1.63	0.463333	2.03	2.13136	0.000330177	0.00892016	NHL6	PREDICTED: protein YLS9 [Gossypium raimondii]
GH_D03G0329	0	2	4	19	16	13	0	0.17	0.29	1.32	1.14	0.96	0.153333	1.14	2.89429	0.000352476	0.00946313	BHLH25	PREDICTED: transcription factor bHLH18-like [Gossypium hirsutum]
GH_D02G2176	30	28	24	73	47	61	6.05	6.39	4.68	13.93	9.18	12.3	5.70667	11.8033	1.04847	0.000457222	0.0118604	--	hypothetical protein B456_005G224900 [Gossypium raimondii]
GH_A11G2824	2	5	3	21	15	19	0.16	0.45	0.23	1.57	1.15	1.5	0.28	1.40667	2.32878	0.000461148	0.0119407	AHL20	PREDICTED: AT-hook motif nuclear-localized protein 19-like [Gossypium hirsutum]
GH_D01G2124	14	11	21	40	46	35	0.83	0.76	1.2	2.22	2.63	2.05	0.93	2.3	1.30633	0.00048525	0.0124746	CRD1	PREDICTED: magnesium-protoporphyrin IX monomethyl ester [oxidative] cyclase, chloroplastic-like [Gossypium hirsutum]
GH_D03G0166	21	18	13	57	26	58	1.73	1.67	1.03	4.43	2.07	4.77	1.47667	3.75667	1.34711	0.000503515	0.0128595	--	PREDICTED: UPF0496 protein At2g18630-like [Gossypium hirsutum]
GH_D09G2562	14	18	10	43	40	33	0.91	1.32	0.63	2.65	2.5	2.13	0.953333	2.42667	1.34792	0.000520327	0.0132182	At1g74460	PREDICTED: GDSL esterase/lipase At1g74460-like [Gossypium hirsutum]
GH_A05G0526	13	12	22	43	47	33	0.45	0.48	0.73	1.4	1.58	1.13	0.553333	1.37	1.30796	0.000531013	0.013442	RR24	PREDICTED: two-component response regulator ORR24-like [Gossypium hirsutum]
GH_D03G1968	9	8	13	35	31	26	0.67	0.67	0.93	2.45	2.22	1.93	0.756667	2.2	1.53977	0.000561715	0.0140455	At2g18630	PREDICTED: UPF0496 protein At2g18630-like [Gossypium hirsutum]
GH_D08G0839	23	18	23	59	43	46	1.1	0.96	1.05	2.64	1.96	2.16	1.03667	2.25333	1.12011	0.000562684	0.0140534	UGT92A1	PREDICTED: UDP-glycosyltransferase 92A1-like [Gossypium hirsutum]
GH_A08G1134	10	13	13	41	32	30	0.8	1.18	1.01	3.11	2.5	2.42	0.996667	2.67667	1.42525	0.000567073	0.0141465	ERF061	PREDICTED: ethylene-responsive transcription factor ERF061-like [Gossypium hirsutum]
GH_A05G0901	15	21	24	61	46	38	0.7	1.1	1.1	2.71	2.09	1.78	0.966667	2.19333	1.18203	0.00060061	0.0149053	CYP86A1	PREDICTED: cytochrome P450 86A1-like [Gossypium hirsutum]
GH_A11G3129	20	8	13	36	35	41	1.12	0.51	0.71	1.92	1.91	2.29	0.78	2.04	1.38702	0.00063242	0.0155067	GPT1	PREDICTED: glucose-6-phosphate/phosphate translocator 1, chloroplastic-like [Gossypium arboreum]
GH_A12G2752	16	14	14	46	30	40	0.81	0.8	0.68	2.2	1.47	2.02	0.763333	1.89667	1.31308	0.000644323	0.0157716	GSVIVT00026920001	PREDICTED: probable polygalacturonase isoform X2 [Gossypium arboreum]
GH_A08G1905	6	9	6	28	29	19	0.57	0.99	0.61	2.54	2.76	1.81	0.723333	2.37	1.71215	0.000660681	0.0161078	PVA21	PREDICTED: vesicle-associated protein 2-1-like [Gossypium hirsutum]
GH_D07G0099	21	6	21	52	41	34	1.35	0.44	1.31	3.17	2.56	2.19	1.03333	2.64	1.35323	0.000734802	0.0175369	DTX51	PREDICTED: protein DETOXIFICATION 51-like [Gossypium hirsutum]
GH_D10G0994	3	2	6	17	13	25	0.2	0.15	0.38	1.06	0.83	1.65	0.243333	1.18	2.27778	0.000794214	0.0187261	SAMT	PREDICTED: salicylate carboxymethyltransferase-like [Gossypium hirsutum]
GH_A05G3454	4	6	2	20	22	15	0.2	0.33	0.1	0.93	1.05	0.74	0.21	0.906667	2.11018	0.000823815	0.0192695	ESK1	PREDICTED: protein ESKIMO 1-like [Gossypium hirsutum]
GH_A12G2186	10	6	23	44	30	37	0.46	0.31	1.02	1.91	1.33	1.69	0.596667	1.64333	1.46163	0.000841581	0.0196063	Slc37a2	Phosphate starvation-induced gene 3 isoform 1 [Theobroma cacao]
GH_A04G1300	10	21	26	48	35	60	0.33	0.79	0.84	1.51	1.12	1.99	0.653333	1.54	1.23704	0.000894212	0.0206756	RLP14	PREDICTED: LRR receptor-like serine/threonine-protein kinase FLS2 [Gossypium hirsutum]
GH_D11G3515	15	20	22	51	40	43	1.21	1.87	1.76	3.98	3.19	3.55	1.61333	3.57333	1.14723	0.000927159	0.0213146	MK0970	PREDICTED: haloacid dehalogenase-like hydrolase domain-containing protein 3 [Gossypium hirsutum]
GH_A09G2041	8	5	4	17	31	19	0.39	0.29	0.2	0.81	1.52	0.96	0.293333	1.09667	1.90251	0.00092938	0.0213509	HLB1	UDP-N-acetylglucosamine--peptide N-acetylglucosaminyltransferase subunit [Gossypium arboreum]
GH_D08G1780	12	12	7	31	38	24	0.48	0.54	0.27	1.16	1.46	0.95	0.43	1.19	1.46855	0.000945823	0.0216246	ERD3	PREDICTED: probable methyltransferase PMT21 [Gossypium hirsutum]
GH_A11G2244	19	11	19	39	45	36	1.26	0.83	1.22	2.45	2.92	2.41	1.10333	2.59333	1.23294	0.0010049	0.0227335	MYB36	PREDICTED: transcription factor RAX3-like [Gossypium hirsutum]
GH_A11G2049	16	17	21	56	40	34	1.19	1.43	1.51	3.95	2.89	2.53	1.37667	3.12333	1.18191	0.00101257	0.0228588	IRX15	PREDICTED: protein IRX15-LIKE-like [Gossypium hirsutum]
GH_A06G0804	7	10	8	40	19	24	0.33	0.51	0.36	1.76	0.86	1.13	0.4	1.25	1.64386	0.0010284	0.0231797	--	Harbinger transposase-derived nuclease [Corchorus olitorius]
GH_D13G1043	5	7	14	34	29	21	0.24	0.38	0.64	1.53	1.33	1	0.42	1.28667	1.61518	0.00103084	0.0232226	--	fringe-related family protein [Populus trichocarpa]
GH_D05G0476	11	15	25	36	45	45	0.74	1.14	1.63	2.3	2.94	3.03	1.17	2.75667	1.23642	0.00104479	0.023463	GATA12	PREDICTED: GATA transcription factor 12 [Gossypium hirsutum]
GH_A02G0068	7	3	4	16	24	19	0.36	0.18	0.2	0.78	1.2	0.98	0.246667	0.986667	2	0.00105345	0.0236451	UGT74F2	PREDICTED: UDP-glycosyltransferase 74F2-like [Gossypium arboreum]
GH_D06G0779	6	4	0	17	24	13	0.28	0.23	0	0.77	1.09	0.61	0.17	0.823333	2.27594	0.00106706	0.0238883	--	Harbinger transposase-derived nuclease [Corchorus olitorius]
GH_A03G0730	2	3	4	15	26	9	0.26	0.43	0.49	1.81	3.21	1.15	0.393333	2.05667	2.38648	0.00113534	0.0251679	UCC3	PREDICTED: stellacyanin-like [Gossypium hirsutum]
GH_A05G0398	5	6	8	34	19	17	0.26	0.36	0.41	1.7	0.97	0.9	0.343333	1.19	1.79328	0.00114197	0.0252887	At1g54200	PREDICTED: protein BIG GRAIN 1-like B [Gossypium hirsutum]
GH_D11G0242	15	21	19	51	43	36	1.21	1.92	1.49	3.9	3.36	2.91	1.54	3.39	1.13835	0.00118248	0.0260547	ERF061	PREDICTED: ethylene-responsive transcription factor ERF061-like [Gossypium hirsutum]
GH_A02G1401	8	11	15	37	31	27	0.93	1.44	1.68	4.06	3.44	3.13	1.35	3.54333	1.39215	0.00121081	0.0265938	--	DUF761 domain-containing protein, partial [Cephalotus follicularis]
GH_D13G2599	5	1	3	18	12	18	0.22	0.05	0.13	0.75	0.51	0.79	0.133333	0.683333	2.35755	0.00122267	0.0268407	4CLL7	PREDICTED: 4-coumarate--CoA ligase-like 7 [Gossypium hirsutum]
MSTRG.36213	24	15	16	42	42	44	2.84	2.04	1.91	4.71	4.88	5.28	2.26333	4.95667	1.13092	0.00126158	0.0274704	TAF6B	PREDICTED: transcription initiation factor TFIID subunit 6-like isoform X3 [Gossypium raimondii]
GH_A01G2321	20	8	17	40	39	34	1.69	0.8	1.4	3.16	3.13	2.88	1.29667	3.05667	1.23715	0.00130073	0.0281376	PIP2-2	PREDICTED: aquaporin PIP2-2-like [Gossypium raimondii]
GH_D01G0477	12	12	6	33	32	24	1.1	1.25	0.53	2.87	2.85	2.21	0.96	2.64333	1.46125	0.00132603	0.0286272	RLP52	PREDICTED: receptor-like protein 12 [Gossypium hirsutum]
GH_D01G2033	7	2	0	11	20	20	0.48	0.16	0	0.72	1.34	1.38	0.213333	1.14667	2.42626	0.00136091	0.0292685	BHLH25	PREDICTED: transcription factor bHLH18-like [Gossypium arboreum]
GH_D04G0624	16	6	8	31	30	27	0.52	0.22	0.25	0.95	0.94	0.87	0.33	0.92	1.47917	0.0014156	0.0302119	ABCG6	PREDICTED: ABC transporter G family member 6-like [Gossypium raimondii]
MSTRG.34426	11	10	4	33	18	31	0.92	0.94	0.32	2.6	1.45	2.58	0.726667	2.21	1.60468	0.00142208	0.0303351	--	PREDICTED: eukaryotic translation initiation factor 5A-like [Gossypium raimondii]
GH_D06G1754	15	14	18	39	32	43	0.95	1.01	1.13	2.35	1.97	2.74	1.03	2.35333	1.19206	0.0014438	0.0307222	ATPC	PREDICTED: ATP synthase gamma chain, chloroplastic [Gossypium hirsutum]
GH_A01G2142	2	4	4	21	14	14	0.09	0.21	0.18	0.94	0.64	0.66	0.16	0.746667	2.22239	0.00147803	0.0313729	CYP98A2	PREDICTED: cytochrome P450 98A2-like [Gossypium hirsutum]
GH_D10G0076	16	20	23	46	49	38	0.71	1	0.99	1.94	2.1	1.69	0.9	1.91	1.08558	0.00152432	0.032141	At5g44400	PREDICTED: tetrahydrocannabinolic acid synthase-like [Gossypium hirsutum]
GH_D10G1808	20	12	15	29	57	33	1	0.66	0.7	1.32	2.69	1.6	0.786667	1.87	1.24921	0.00156064	0.0328025	--	DNAse I-like superfamily protein [Theobroma cacao]
GH_A12G0196	14	9	4	24	26	34	0.41	0.31	0.11	0.65	0.72	0.99	0.276667	0.786667	1.5076	0.0016522	0.0343739	FUC95A	PREDICTED: alpha-L-fucosidase 2-like isoform X1 [Gossypium arboreum]
GH_A10G0430	9	5	3	21	24	18	0.36	0.22	0.11	0.79	0.92	0.71	0.23	0.806667	1.81034	0.00171494	0.0353711	NCED3	PREDICTED: probable 9-cis-epoxycarotenoid dioxygenase NCED5, chloroplastic [Gossypium hirsutum]
MSTRG.51613	13	7	12	32	37	21	1.15	0.7	1.03	2.68	3.17	1.86	0.96	2.57	1.42066	0.00174364	0.0359114	--	hypothetical protein ES332_D13G106700v1 [Gossypium tomentosum]
GH_D05G0487	16	8	17	41	34	29	0.66	0.37	0.68	1.6	1.36	1.2	0.57	1.38667	1.28259	0.0017856	0.0365477	CCD	PREDICTED: carotenoid 9,10(9',10')-cleavage dioxygenase-like [Gossypium raimondii]
GH_D05G2160	17	26	13	45	48	39	0.67	1.15	0.49	1.67	1.83	1.53	0.77	1.67667	1.12267	0.00179267	0.0366281	GRF1	PREDICTED: growth-regulating factor 1-like [Gossypium hirsutum]
GH_D08G2296	6	5	13	26	25	24	0.36	0.36	0.8	1.56	1.53	1.52	0.506667	1.53667	1.6007	0.00181116	0.0369118	HLS1	PREDICTED: probable N-acetyltransferase HLS1 [Gossypium hirsutum]
GH_D05G1542	20	27	21	56	45	45	1.03	1.53	1.04	2.71	2.22	2.28	1.2	2.40333	1.002	0.0019614	0.03951	CTPA1	PREDICTED: carboxyl-terminal-processing peptidase 1, chloroplastic-like isoform X1 [Gossypium hirsutum]
GH_D02G2468	5	2	3	18	15	14	0.13	0.06	0.08	0.46	0.39	0.38	0.09	0.41	2.18763	0.00198864	0.0399428	TRN1	PREDICTED: transportin-1-like isoform X1 [Gossypium hirsutum]
GH_D05G3822	12	16	7	28	44	26	1.1	1.65	0.62	2.42	3.89	2.37	1.12333	2.89333	1.36495	0.00199083	0.0399683	CAB13	PREDICTED: chlorophyll a-b binding protein 13, chloroplastic [Gossypium arboreum]
GH_D05G0274	11	4	4	32	9	30	1.92	0.79	0.65	5.39	1.6	5.44	1.12	4.14333	1.88729	0.00248906	0.0476954	PRO1	PREDICTED: profilin-2 [Gossypium raimondii]
GH_D05G3196	16	7	13	27	32	34	1.28	0.63	1	2.04	2.47	2.71	0.97	2.40667	1.31098	0.00257834	0.0490375	KAN2	PREDICTED: myb family transcription factor APL [Vitis vinifera]
GH_D08G2477	6678	5862	7169	3516	3473	3377	436.69	433.49	453.59	217.55	219.85	220.81	441.257	219.403	-1.00803	3.91e-131	3.36e-127	OMT1	PREDICTED: caffeic acid 3-O-methyltransferase-like [Gossypium hirsutum]
GH_D13G2329	6483	6152	7276	3454	3469	3215	478.72	513.73	519.85	241.34	247.98	237.38	504.1	242.233	-1.05731	6.91e-119	4.24e-115	AOP1	PREDICTED: probable 2-oxoglutarate-dependent dioxygenase AOP1 isoform X1 [Gossypium raimondii]
GH_A10G1543	4337	3995	4391	2274	2158	2048	379.85	395.74	372.14	188.46	182.98	179.34	382.577	183.593	-1.05924	3.81e-109	1.64e-105	EP3	PREDICTED: endochitinase EP3-like [Gossypium hirsutum]
GH_A13G2333	2172	1885	2303	1082	1064	1004	161.38	158.38	165.56	76.07	76.53	74.59	161.773	75.73	-1.09504	1.27e-78	4.21e-75	AOP1	PREDICTED: probable 2-oxoglutarate-dependent dioxygenase AOP1 [Gossypium hirsutum]
GH_A12G1083	1639	1396	1663	534	621	643	69.02	66.49	67.77	21.29	25.29	27.08	67.76	24.5533	-1.46451	2.26e-72	6.06e-69	AAO	PREDICTED: L-ascorbate oxidase-like [Gossypium hirsutum]
MSTRG.49660	419	328	442	68	46	48	19.37	17.15	19.78	2.98	2.06	2.22	18.7667	2.42	-2.95509	7.63e-69	1.93e-65	--	reverse transcriptase [Gossypium australe]
GH_D03G1778	861	746	893	306	297	267	38.48	37.7	38.6	12.92	12.86	11.93	38.26	12.57	-1.60585	1.34e-68	3.2e-65	CYP75B2	PREDICTED: flavonoid 3'-monooxygenase-like [Gossypium hirsutum]
GH_A03G0193	1187	1076	1418	463	457	496	53.05	54.38	61.33	19.6	19.76	22.16	56.2533	20.5067	-1.45585	1.29e-65	2.65e-62	CYP75B2	flavonoid 3'-monooxygenase-like [Gossypium arboreum]
GH_D05G3845	1008	826	1060	350	267	344	43.59	40.37	44.36	14.33	11.19	14.88	42.7733	13.4667	-1.66732	8.95e-64	1.67e-60	CAD1-C2	(+)-delta-cadinene synthase isozyme C2-like [Gossypium arboreum]
GH_D05G3950	321	278	359	8	8	11	23.56	23.07	25.49	0.56	0.57	0.81	24.04	0.646667	-5.21627	1.35e-63	2.41e-60	SOT18	PREDICTED: flavonol sulfotransferase-like [Gossypium hirsutum]
GH_A13G1576	1621	1460	1719	785	851	841	76.41	77.87	78.44	35.04	38.85	39.64	77.5733	37.8433	-1.03552	2.24e-50	2.75e-47	CYP71D10	PREDICTED: cytochrome P450 71D10-like [Gossypium hirsutum]
GH_A05G1061	1400	1263	1431	755	664	681	122.14	124.64	120.8	62.32	56.08	59.44	122.527	59.28	-1.04748	2.53e-50	3.02e-47	ACA7	PREDICTED: alpha carbonic anhydrase 7-like [Gossypium arboreum]
GH_A04G1374	710	564	734	261	249	226	57.41	51.51	57.37	19.92	19.51	18.29	55.43	19.24	-1.52656	1.48e-49	1.68e-46	EXL2	PREDICTED: protein EXORDIUM-like 2 [Gossypium hirsutum]
GH_D05G2757	1332	1197	1532	651	698	637	106.56	108.29	118.58	49.28	54.05	50.95	111.143	51.4267	-1.11183	4.62e-49	4.96e-46	LAC14	PREDICTED: laccase-14-like [Gossypium raimondii]
GH_A05G1977	1065	859	1073	443	441	470	57.04	52.03	55.64	22.45	22.86	25.19	54.9033	23.5	-1.22423	3.64e-47	3.82e-44	CYP82A3	PREDICTED: cytochrome P450 CYP82D47-like [Gossypium hirsutum]
GH_A12G1755	1205	1103	1221	650	544	526	171.12	177.13	167.76	87.34	74.78	74.69	172.003	78.9367	-1.12367	1.7e-45	1.7e-42	--	PREDICTED: transmembrane protein 97-like [Gossypium hirsutum]
GH_D05G3755	548	533	582	202	220	188	14.04	15.45	14.44	4.9	5.46	4.82	14.6433	5.06	-1.53303	2.11e-42	1.93e-39	--	PREDICTED: uncharacterized protein LOC105767192 [Gossypium raimondii]
GH_D05G3846	1099	841	1142	445	366	472	47.42	41.07	47.71	18.17	15.3	20.38	45.4	17.95	-1.33871	1.45e-41	1.2e-38	CDN1	(+)-delta-cadinene synthase [Gossypium hirsutum]
GH_D05G3216	954	828	981	447	405	459	43.78	42.97	43.56	19.41	17.99	21.06	43.4367	19.4867	-1.15643	1.89e-41	1.54e-38	CYP82A3	PREDICTED: cytochrome P450 CYP82D47-like [Gossypium raimondii]
GH_D12G1072	449	337	451	96	121	126	18.93	16.05	18.39	3.82	4.96	5.31	17.79	4.69667	-1.92136	4.25e-40	3.04e-37	AAO	PREDICTED: L-ascorbate oxidase-like [Gossypium hirsutum]
GH_A05G1510	1121	893	1238	558	558	550	64.98	58.54	69.44	30.61	31.31	31.88	64.32	31.2667	-1.04064	1.53e-35	8.54e-33	PUP10	PREDICTED: probable purine permease 9 [Gossypium arboreum]
GH_D01G0069	897	708	948	440	428	371	33.9	30.26	34.66	15.73	15.66	14.02	32.94	15.1367	-1.12179	2.41e-34	1.28e-31	Zadh2	PREDICTED: probable quinone oxidoreductase [Gossypium hirsutum]
GH_A04G1252	3283	3572	3503	1572	1324	1310	492.48	605.89	508.39	223.05	192.31	196.5	535.587	203.953	-1.39288	3.25e-34	1.68e-31	BETV1F	PREDICTED: pathogenesis-related protein STH-2-like [Gossypium raimondii]
GH_A11G3344	462	384	417	156	176	122	31.23	29.36	27.28	9.98	11.52	8.25	29.29	9.91667	-1.56248	2.82e-30	1.25e-27	OMT2	PREDICTED: (R,S)-reticuline 7-O-methyltransferase-like [Gossypium hirsutum]
GH_D08G2515	450	393	498	181	200	190	20.97	20.71	22.45	7.98	9.02	8.85	21.3767	8.61667	-1.31084	7.12e-28	2.64e-25	CYP89A9	PREDICTED: cytochrome P450 89A2-like [Gossypium hirsutum]
GH_D09G2229	297	278	295	102	94	98	31.13	32.95	29.91	10.11	9.54	10.27	31.33	9.97333	-1.6514	1.49e-27	5.44e-25	EP3	PREDICTED: endochitinase EP3-like [Gossypium hirsutum]
GH_A05G0336	432	483	460	222	156	160	50.33	63.63	51.85	24.47	17.59	18.64	55.27	20.2333	-1.44976	2.5e-25	8.01e-23	ABP19A	PREDICTED: auxin-binding protein ABP19a-like [Gossypium arboreum]
GH_A07G0523	209	168	252	54	66	56	12.14	11.04	14.17	2.97	3.71	3.25	12.45	3.31	-1.91124	4.5e-23	1.3e-20	--	Stress up-regulated Nod 19 [Corchorus olitorius]
GH_A13G2325	150	136	169	42	40	35	11.11	11.39	12.11	2.94	2.87	2.59	11.5367	2.8	-2.04273	2.14e-20	5.08e-18	AOP1	PREDICTED: probable 2-oxoglutarate-dependent dioxygenase AOP1 [Gossypium hirsutum]
GH_D05G2016	265	293	361	136	117	120	12.17	15.21	16.01	5.91	5.2	5.5	14.4633	5.53667	-1.38531	1.56e-19	3.56e-17	CYP82A3	cytochrome P450 CYP82D47-like [Gossypium hirsutum]
GH_A05G4066	361	309	365	167	173	129	10.99	10.64	10.74	4.82	5.1	3.93	10.79	4.61667	-1.22477	2.7e-19	6.01e-17	LECRK3	PREDICTED: G-type lectin S-receptor-like serine/threonine-protein kinase RLK1 [Gossypium hirsutum]
GH_D13G2324	112	135	148	24	35	26	8.3	11.31	10.61	1.68	2.51	1.93	10.0733	2.04	-2.3039	5.63e-19	1.23e-16	AOP1	PREDICTED: 2-oxoglutarate-dependent dioxygenase AOP2-like [Gossypium hirsutum]
GH_A09G1773	393	406	486	210	232	206	43.26	50.54	51.77	21.87	24.72	22.68	48.5233	23.09	-1.07141	4.34e-18	8.76e-16	GSTU8	PREDICTED: glutathione S-transferase U8-like [Gossypium hirsutum]
GH_D05G3962	91	74	98	12	14	12	2.48	2.27	2.57	0.3	0.37	0.33	2.44	0.333333	-2.87184	1.14e-17	2.25e-15	RLP35	PREDICTED: receptor-like protein 12 [Gossypium hirsutum]
GH_A11G1761	300	303	321	134	158	123	20.17	23.03	20.88	8.52	10.28	8.27	21.36	9.02333	-1.24318	1.4e-17	2.74e-15	GS1-2	PREDICTED: glutamine synthetase nodule isozyme-like [Gossypium hirsutum]
GH_D05G4064	103	85	124	25	16	18	5.84	5.45	6.81	1.34	0.88	1.01	6.03333	1.07667	-2.48638	2.28e-17	4.33e-15	RLP6	PREDICTED: receptor-like protein 12, partial [Gossypium hirsutum]
GH_A11G1092	168	151	173	53	59	50	14.61	14.85	14.55	4.36	4.97	4.35	14.67	4.56	-1.68576	4.3e-17	8.03e-15	Cht10	PREDICTED: chitinase 10-like [Gossypium hirsutum]
GH_A03G1811	129	101	99	25	21	24	8.7	7.7	6.46	1.59	1.37	1.62	7.62	1.52667	-2.31941	6.46e-17	1.18e-14	7OMT	PREDICTED: (R,S)-reticuline 7-O-methyltransferase-like [Gossypium hirsutum]
GH_A05G0017	322	224	326	128	138	103	32.77	25.76	32.12	12.27	13.61	10.48	30.2167	12.12	-1.31795	6.88e-17	1.24e-14	BHLH35	PREDICTED: transcription factor bHLH35-like isoform X2 [Gossypium hirsutum]
GH_A12G2277	260	242	266	105	122	108	5	5.26	4.95	1.91	2.27	2.07	5.07	2.08333	-1.28309	1.07e-16	1.89e-14	ABCB2	PREDICTED: ABC transporter B family member 2-like [Gossypium hirsutum]
GH_A09G1951	121	113	98	33	18	21	17.6	18.59	13.79	4.54	2.53	3.05	16.66	3.37333	-2.30414	4.64e-16	7.82e-14	RPL24A	PREDICTED: 60S ribosomal protein L24-1-like [Gossypium hirsutum]
GH_D05G4067	89	54	94	12	10	9	5.33	3.65	5.44	0.68	0.58	0.54	4.80667	0.6	-3.002	8.88e-16	1.48e-13	RLP6	PREDICTED: receptor-like protein 12 [Gossypium hirsutum]
GH_D07G0193	342	343	366	187	183	179	15.57	17.66	16.13	8.06	8.07	8.15	16.4533	8.09333	-1.02357	1.58e-15	2.55e-13	PME54	PREDICTED: pectinesterase [Gossypium raimondii]
GH_A06G0558	156	119	129	34	26	50	14.18	12.23	11.35	2.92	2.29	4.54	12.5867	3.25	-1.95338	7.62e-15	1.16e-12	CHIT1B	PREDICTED: basic endochitinase-like [Gossypium hirsutum]
GH_D03G1576	257	222	256	124	104	111	33.7	32.92	32.48	15.39	13.2	14.56	33.0333	14.3833	-1.19952	7.7e-15	1.17e-12	GLY	PREDICTED: lactoylglutathione lyase-like [Gossypium raimondii]
GH_D05G4065	141	95	136	33	40	32	7.05	5.38	6.54	1.54	1.92	1.58	6.32333	1.68	-1.91222	1.12e-14	1.64e-12	RLP32	PREDICTED: receptor-like protein 12 [Gossypium hirsutum]
GH_D13G2205	178	170	212	88	72	65	8.9	9.61	10.26	4.16	3.48	3.25	9.59	3.63	-1.40156	3.7e-14	5.03e-12	IQM5	PREDICTED: IQ domain-containing protein IQM1-like [Gossypium hirsutum]
MSTRG.28666	289	193	292	121	95	125	11.03	8.33	10.79	4.37	3.51	4.77	10.05	4.21667	-1.25302	1.18e-13	1.53e-11	CYP72A67	PREDICTED: cytochrome P450 CYP749A22-like [Gossypium hirsutum]
GH_A05G0779	166	160	164	69	63	62	2.9	3.16	2.77	1.13	1.06	1.09	2.94333	1.09333	-1.42872	2.08e-13	2.61e-11	AAO2	PREDICTED: indole-3-acetaldehyde oxidase-like [Gossypium hirsutum]
GH_D13G2467	313	221	344	159	133	138	23.62	18.86	25.12	11.35	9.72	10.41	22.5333	10.4933	-1.10259	4.27e-13	5.19e-11	ephA	PREDICTED: bifunctional epoxide hydrolase 2-like [Gossypium hirsutum]
GH_A05G2316	194	172	207	89	74	90	14.26	14.28	14.71	6.21	5.29	6.63	14.4167	6.04333	-1.25432	1.06e-12	1.25e-10	VIT_06s0061g00120	Glucan endo-1,3-beta-glucosidase [Gossypium arboreum]
GH_D05G4070	96	58	105	13	19	23	1.01	0.69	1.06	0.13	0.19	0.24	0.92	0.186667	-2.30117	1.81e-12	2.08e-10	RLP54	PREDICTED: receptor-like protein 12 [Gossypium hirsutum]
GH_D12G1141	232	200	294	139	100	95	34.37	33.51	42.14	19.48	14.34	14.07	36.6733	15.9633	-1.19997	2.9e-12	3.24e-10	--	Ankyrin repeat family protein [Theobroma cacao]
GH_A03G0630	155	173	159	71	51	69	27.97	35.3	27.76	12.12	8.91	12.45	30.3433	11.16	-1.44304	3.2e-12	3.55e-10	CYB5	PREDICTED: cytochrome b5-like [Gossypium hirsutum]
GH_D05G3954	71	68	87	13	21	20	8.19	8.87	9.71	1.42	2.35	2.31	8.92333	2.02667	-2.13847	3.46e-11	3.52e-09	ERF3	PREDICTED: ethylene-responsive transcription factor 3-like [Gossypium hirsutum]
GH_A09G1809	72	77	84	23	22	18	3.86	4.69	4.35	1.17	1.13	0.95	4.3	1.08333	-1.98886	9.3e-11	9.06e-09	CAX3	PREDICTED: vacuolar cation/proton exchanger 3-like [Gossypium hirsutum]
GH_A06G0106	116	109	122	49	47	26	3.5	3.72	3.56	1.4	1.37	0.78	3.59333	1.18333	-1.60247	1.21e-10	1.16e-08	LECRK3	PREDICTED: G-type lectin S-receptor-like serine/threonine-protein kinase LECRK3 [Gossypium arboreum]
GH_D05G2004	167	147	157	78	66	68	16.36	16.32	14.88	7.23	6.26	6.62	15.8533	6.70333	-1.24184	1.38e-10	1.31e-08	At1g75040	PREDICTED: pathogenesis-related protein 5-like [Gossypium hirsutum]
GH_D09G0837	130	104	154	55	48	50	4.59	4.15	5.26	1.84	1.64	1.76	4.66667	1.74667	-1.41779	1.41e-10	1.34e-08	CRK26	PREDICTED: cysteine-rich receptor-like protein kinase 26 [Gossypium hirsutum]
GH_D01G0861	101	87	120	40	40	28	4.82	4.69	5.54	1.81	1.85	1.34	5.01667	1.66667	-1.58976	4e-10	3.58e-08	CYP71D11	PREDICTED: cytochrome P450 71D11-like [Gossypium hirsutum]
GH_D12G0771	82	89	94	21	34	29	6.69	8.21	7.42	1.62	2.69	2.37	7.44	2.22667	-1.74042	8.42e-10	7.21e-08	XTHB	PREDICTED: probable xyloglucan endotransglucosylase/hydrolase protein B [Gossypium hirsutum]
GH_A11G0909	122	119	134	47	52	58	15.25	16.82	16.21	5.56	6.29	7.25	16.0933	6.36667	-1.33785	1.32e-09	1.1e-07	Os10g0490100	Barwin-related endoglucanase [Corchorus capsularis]
GH_D11G2113	49	69	61	12	13	15	1.41	2.24	1.69	0.33	0.36	0.43	1.78	0.373333	-2.25334	1.54e-09	1.26e-07	At5g24010	PREDICTED: probable receptor-like protein kinase At5g24010 [Gossypium raimondii]
GH_D07G1681	246	195	223	100	125	124	12.89	11.56	11.31	4.96	6.34	6.5	11.92	5.93333	-1.00647	1.59e-09	1.3e-07	TAR4	PREDICTED: tryptophan aminotransferase-related protein 3-like [Gossypium hirsutum]
GH_D10G0071	57	91	89	17	28	19	2.55	4.6	3.85	0.72	1.21	0.85	3.66667	0.926667	-1.98435	1.9e-09	1.54e-07	FOX2	PREDICTED: flavin-dependent oxidoreductase FOX2-like [Gossypium hirsutum]
GH_D02G0734	93	82	79	34	21	29	10.78	10.76	8.87	3.68	2.38	3.35	10.1367	3.13667	-1.69228	3.7e-09	2.86e-07	SWEET1	PREDICTED: bidirectional sugar transporter SWEET1-like isoform X2 [Gossypium hirsutum]
GH_A11G0495	92	102	115	33	30	49	7.46	9.35	9.02	2.53	2.35	3.97	8.61	2.95	-1.5453	4.31e-09	3.28e-07	HSF24	PREDICTED: heat shock factor protein HSF24-like [Gossypium arboreum]
GH_D01G1702	75	66	69	26	20	15	3.42	3.45	3.04	1.12	0.89	0.69	3.30333	0.9	-1.87593	4.35e-09	3.3e-07	PECS-2.1	PREDICTED: pectinesterase-like [Gossypium hirsutum]
GH_D04G1591	54	44	71	16	10	12	4.11	3.79	5.23	1.15	0.74	0.91	4.37667	0.933333	-2.22937	4.54e-09	3.43e-07	EPHX2	PREDICTED: bifunctional epoxide hydrolase 2-like [Gossypium hirsutum]
GH_D10G1957	235	223	228	150	82	117	35.2	37.87	33.09	21.33	11.86	17.54	35.3867	16.91	-1.06533	5.58e-09	4.17e-07	BETV1F	PREDICTED: major pollen allergen Bet v 1-E-like [Gossypium raimondii]
GH_D02G2049	147	136	156	78	77	56	12.74	13.37	13.12	6.44	6.47	4.87	13.0767	5.92667	-1.1417	1.19e-08	8.5e-07	At5g23160	PREDICTED: uncharacterized protein At5g23160-like [Gossypium hirsutum]
GH_A12G2318	78	47	75	16	21	19	7.49	5.05	6.97	1.45	1.95	1.84	6.50333	1.74667	-1.89658	1.29e-08	9.13e-07	EXLB1	PREDICTED: expansin-like B1 [Gossypium raimondii]
GH_D05G3136	199	164	176	99	101	85	6.08	5.67	5.2	2.86	2.99	2.59	5.65	2.81333	-1.00597	1.53e-08	1.07e-06	PHO1;H3	PREDICTED: phosphate transporter PHO1 homolog 3-like [Gossypium hirsutum]
MSTRG.32052	86	73	86	29	34	25	9	8.64	8.71	2.87	3.44	2.62	8.78333	2.97667	-1.56107	2.17e-08	1.49e-06	--	hypothetical protein ES319_D04G034400v1 [Gossypium barbadense]
GH_D12G2538	108	97	94	46	45	25	11.42	11.68	9.66	4.62	4.63	2.65	10.92	3.96667	-1.46097	3.09e-08	2.06e-06	--	Late embryogenesis abundant protein, LEA-14 [Corchorus olitorius]
GH_D05G3990	41	32	32	2	1	8	0.96	0.84	0.73	0.04	0.03	0.18	0.843333	0.0833333	-3.33914	3.11e-08	2.08e-06	RLP35	PREDICTED: receptor-like protein 12 [Gossypium hirsutum]
GH_A01G0259	132	131	168	66	68	76	3.63	4.08	4.47	1.73	1.81	2.1	4.06	1.88	-1.11075	3.72e-08	2.45e-06	MT1	uncharacterized LOC107933118 [Gossypium hirsutum]
GH_A05G0997	50	46	65	19	12	8	1.98	2.06	2.49	0.71	0.46	0.32	2.17667	0.496667	-2.13177	3.8e-08	2.5e-06	At1g05700	PREDICTED: probable LRR receptor-like serine/threonine-protein kinase At1g05700 [Gossypium arboreum]
MSTRG.36205	58	48	46	12	12	13	4.93	4.61	3.78	0.97	0.99	1.1	4.44	1.02	-2.12199	3.92e-08	2.57e-06	--	hypothetical protein ES288_D11G050400v1 [Gossypium darwinii]
GH_A07G2190	44	38	49	6	6	13	3.04	2.97	3.28	0.39	0.4	0.9	3.09667	0.563333	-2.45866	4.31e-08	2.82e-06	NUDT7	PREDICTED: nudix hydrolase 7-like [Gossypium hirsutum]
GH_A06G2208	53	35	51	9	5	14	2.95	2.2	2.75	0.47	0.27	0.78	2.63333	0.506667	-2.37778	5.2e-08	3.36e-06	HST	PREDICTED: shikimate O-hydroxycinnamoyltransferase-like isoform X2 [Gossypium arboreum]
GH_D01G0077	59	40	59	15	17	6	2.76	2.12	2.67	0.66	0.77	0.28	2.51667	0.57	-2.14248	7.55e-08	4.73e-06	LRX1	leucine-rich repeat family protein [Citrus trifoliata]
GH_A10G2678	95	99	99	35	42	46	2.2	2.57	2.22	0.76	0.93	1.05	2.33	0.913333	-1.35112	1.05e-07	6.41e-06	ACA4	PREDICTED: calcium-transporting ATPase 4, plasma membrane-type-like [Gossypium hirsutum]
GH_D09G0582	39	39	67	6	11	14	1.89	2.14	3.15	0.28	0.52	0.68	2.39333	0.493333	-2.27839	1.07e-07	6.51e-06	CYP750A1	PREDICTED: cytochrome P450 CYP736A12-like [Gossypium hirsutum]
GH_A11G3587	64	73	61	17	18	27	5.43	7	5.01	1.36	1.48	2.29	5.81333	1.71	-1.76537	1.09e-07	6.62e-06	MYB93	PREDICTED: transcription repressor MYB6-like isoform X1 [Gossypium hirsutum]
MSTRG.18148	50	68	61	23	11	17	6.49	9.98	7.66	2.82	1.38	2.21	8.04333	2.13667	-1.91243	1.23e-07	7.45e-06	--	Cell division cycle protein-like protein [Corchorus olitorius]
GH_D01G0951	61	61	73	24	20	21	1.41	1.6	1.64	0.53	0.45	0.49	1.55	0.49	-1.66141	1.27e-07	7.65e-06	At1g56130	PREDICTED: probable LRR receptor-like serine/threonine-protein kinase At1g56140 isoform X2 [Gossypium hirsutum]
GH_D11G1440	112	153	152	61	52	79	11.98	18.56	15.73	6.17	5.39	8.42	15.4233	6.66	-1.21152	1.77e-07	1.03e-05	HSP26-A	PREDICTED: probable glutathione S-transferase [Gossypium hirsutum]
GH_A05G2979	51	36	47	7	15	8	2.49	1.96	2.18	0.32	0.7	0.39	2.21	0.47	-2.23331	1.94e-07	1.13e-05	AVT1C	PREDICTED: vacuolar amino acid transporter 1, partial [Gossypium hirsutum]
GH_D05G0758	114	107	111	42	30	65	5.63	5.98	5.3	1.96	1.43	3.21	5.63667	2.2	-1.35734	2.42e-07	1.38e-05	MLO6	PREDICTED: MLO-like protein 6 [Gossypium hirsutum]
GH_A13G2223	133	113	186	77	72	66	6.98	6.71	9.45	3.83	3.66	3.47	7.71333	3.65333	-1.07814	2.63e-07	1.49e-05	IQM5	PREDICTED: IQ domain-containing protein IQM1-like [Gossypium hirsutum]
GH_D10G1954	108	77	106	43	37	46	16.19	13	15.45	6.07	5.41	6.89	14.88	6.12333	-1.28099	2.85e-07	1.59e-05	BETV1F	PREDICTED: major pollen allergen Bet v 1-E-like [Gossypium hirsutum]
GH_A01G2059	39	52	46	9	15	10	5.44	8.21	6.21	1.19	2.03	1.4	6.62	1.54	-2.1039	3.9e-07	2.13e-05	CML44	PREDICTED: probable calcium-binding protein CML44 [Gossypium arboreum]
GH_A01G0253	129	145	152	64	79	78	12.9	16.4	14.71	6.06	7.65	7.8	14.67	7.17	-1.03282	5.08e-07	2.73e-05	ECI2	PREDICTED: enoyl-CoA delta isomerase 2, peroxisomal-like [Gossypium arboreum]
GH_A10G2546	112	99	147	47	59	63	2.33	2.33	2.96	0.92	1.19	1.31	2.54	1.14	-1.15579	5.15e-07	2.76e-05	DSC1	PREDICTED: TMV resistance protein N-like isoform X2 [Gossypium hirsutum]
GH_D05G3994	44	30	34	10	5	6	1.27	0.98	0.96	0.26	0.14	0.19	1.07	0.196667	-2.44379	5.91e-07	3.15e-05	RLP54	PREDICTED: receptor-like protein 12 [Gossypium hirsutum]
GH_D02G0188	112	87	121	57	54	36	2.95	2.59	3.09	1.42	1.38	0.95	2.87667	1.25	-1.20247	5.96e-07	3.17e-05	WAKL1	PREDICTED: wall-associated receptor kinase-like 1 [Gossypium raimondii]
GH_A05G0338	342	456	356	198	138	116	73.28	110.5	73.81	40.14	28.63	24.85	85.8633	31.2067	-1.46019	6.04e-07	3.2e-05	ABP19A	PREDICTED: auxin-binding protein ABP20-like [Gossypium arboreum]
GH_D11G2586	50	30	57	5	17	9	3.18	2.16	3.51	0.3	1.05	0.57	2.95	0.64	-2.20457	8.03e-07	4.17e-05	SOT15	PREDICTED: cytosolic sulfotransferase 14-like [Gossypium hirsutum]
GH_D01G0247	104	84	112	41	51	47	2.85	2.59	2.97	1.05	1.35	1.28	2.80333	1.22667	-1.1924	8.76e-07	4.51e-05	MT1	uncharacterized LOC107933118 [Gossypium hirsutum]
GH_A05G2204	81	79	111	46	39	34	4.46	4.92	5.91	2.4	2.08	1.87	5.09667	2.11667	-1.26776	1.11e-06	5.64e-05	AED3	PREDICTED: aspartyl protease AED3-like [Gossypium hirsutum]
GH_A12G0533	50	74	75	21	17	30	3.96	6.63	5.75	1.57	1.3	2.38	5.44667	1.75	-1.63802	1.18e-06	5.95e-05	LBD41	PREDICTED: LOB domain-containing protein 41-like [Gossypium hirsutum]
GH_D10G2241	97	65	85	33	25	42	6.41	4.86	5.44	2.06	1.6	2.78	5.57	2.14667	-1.37558	1.31e-06	6.5e-05	DHS	PREDICTED: deoxyhypusine synthase-like [Gossypium hirsutum]
GH_A09G2424	83	78	87	45	28	34	7.19	7.65	7.3	3.66	2.37	2.96	7.38	2.99667	-1.30026	1.66e-06	8.14e-05	CRPK1	PREDICTED: probable LRR receptor-like serine/threonine-protein kinase At1g53430 isoform X1 [Gossypium hirsutum]
GH_A10G2414	46	43	89	22	15	18	3.88	4.08	7.19	1.75	1.22	1.51	5.05	1.49333	-1.75775	1.72e-06	8.4e-05	--	PREDICTED: uncharacterized protein LOC107915119 [Gossypium hirsutum]
GH_A02G0797	32	39	44	8	9	11	3.38	4.66	4.5	0.8	0.92	1.16	4.18	0.96	-2.1224	1.98e-06	9.51e-05	--	UspA [Corchorus capsularis]
MSTRG.5910	29	22	18	2	0	1	2.44	2.1	1.45	0.17	0	0.09	1.99667	0.0866667	-4.52597	2.25e-06	0.000107304	BLI	PREDICTED: FK506-binding protein 5-like isoform X1 [Gossypium hirsutum]
MSTRG.598	119	88	97	48	45	53	5.9	5.05	4.59	2.4	2.02	2.67	5.18	2.36333	-1.13213	2.27e-06	0.000108344	--	hypothetical protein ES319_A01G083900v1 [Gossypium barbadense]
GH_A13G1674	51	39	69	13	19	18	2.2	1.9	2.88	0.53	0.79	0.78	2.32667	0.7	-1.73284	2.28e-06	0.000108662	CAD1-A	PREDICTED: (+)-delta-cadinene synthase isozyme A-like [Gossypium hirsutum]
GH_D05G2198	87	67	104	40	38	37	6.91	6.02	8	3.01	2.92	2.94	6.97667	2.95667	-1.23857	2.4e-06	0.000113317	At5g64460	PREDICTED: phosphoglycerate mutase-like protein isoform X1 [Gossypium raimondii]
GH_A12G0050	89	63	117	29	44	40	5.58	4.46	7.09	1.72	2.67	2.51	5.71	2.3	-1.31186	2.68e-06	0.000125323	BG	PREDICTED: basic 7S globulin 2-like [Gossypium hirsutum]
GH_D07G0421	74	66	78	28	23	38	4.79	4.83	4.88	1.73	1.44	2.46	4.83333	1.87667	-1.36485	3.28e-06	0.000151486	EBF2	PREDICTED: EIN3-binding F-box protein 1-like [Gossypium hirsutum]
GH_A05G3194	82	76	100	48	40	27	3.76	3.94	4.44	2.08	1.78	1.24	4.04667	1.7	-1.2512	3.57e-06	0.000163177	CYP82A3	Cytochrome P450 [Gossypium arboreum]
GH_D05G3960	42	24	37	6	5	11	2.16	1.39	1.85	0.27	0.24	0.55	1.8	0.353333	-2.3489	4.09e-06	0.00018505	RLP32	PREDICTED: receptor-like protein 12 [Gossypium hirsutum]
MSTRG.41689	108	108	90	60	42	47	9.99	11.3	8.06	5.25	3.76	4.35	9.78333	4.45333	-1.13544	4.33e-06	0.000194503	--	PREDICTED: probable LRR receptor-like serine/threonine-protein kinase At4g08850 [Gossypium hirsutum]
GH_A04G0028	83	73	109	25	47	43	2.56	2.54	3.26	0.74	1.41	1.33	2.78667	1.16	-1.26442	6.06e-06	0.000264006	SBT5.4	PREDICTED: subtilisin-like protease SBT5.4 [Gossypium hirsutum]
GH_A10G2532	38	39	56	10	9	19	1.59	1.84	2.26	0.39	0.36	0.79	1.89667	0.513333	-1.8855	6.22e-06	0.00027019	LAC22	PREDICTED: laccase-22-like [Gossypium hirsutum]
GH_A01G1345	100	107	115	45	55	64	7.82	9.46	8.7	3.33	4.16	5	8.66	4.16333	-1.05663	7.85e-06	0.000331974	SYP121	PREDICTED: syntaxin-121-like [Gossypium hirsutum]
GH_A09G0692	48	55	58	26	14	18	5.05	6.55	5.91	2.59	1.43	1.89	5.83667	1.97	-1.56695	8.86e-06	0.00036924	ASP	PREDICTED: 21 kDa seed protein-like [Gossypium hirsutum]
GH_D07G0916	90	63	73	26	43	27	5.15	4.06	4.03	1.41	2.37	1.55	4.41333	1.77667	-1.3127	9.22e-06	0.000382758	TPRP-F1	PREDICTED: 36.4 kDa proline-rich protein-like isoform X1 [Gossypium raimondii]
GH_D03G1924	92	74	96	31	34	55	1.77	1.61	1.79	0.56	0.62	1.06	1.72333	0.746667	-1.20667	1.42e-05	0.000563866	ABCB2	PREDICTED: ABC transporter B family member 2-like [Gossypium hirsutum]
GH_D10G0162	67	68	100	45	32	29	2.48	2.84	3.58	1.57	1.15	1.07	2.96667	1.26333	-1.23161	1.64e-05	0.000639995	CRK15	PREDICTED: cysteine-rich receptor-like protein kinase 15 isoform X1 [Juglans regia]
GH_D03G1934	104	79	101	41	59	42	3.25	2.79	3.06	1.22	1.79	1.31	3.03333	1.44	-1.07484	1.7e-05	0.000659808	HDG5	PREDICTED: homeobox-leucine zipper protein HDG5-like [Gossypium hirsutum]
GH_A11G0906	59	58	71	31	22	27	1.42	1.56	1.64	0.7	0.52	0.64	1.54	0.62	-1.31259	1.91e-05	0.000733353	FTIP1	PREDICTED: protein QUIRKY-like [Gossypium hirsutum]
GH_D12G2332	42	42	57	22	14	13	4.03	4.61	5.29	2	1.3	1.23	4.64333	1.51	-1.62061	1.92e-05	0.000735392	EXLB1	PREDICTED: expansin-like B1 [Gossypium hirsutum]
GH_D05G3992	17	27	11	2	1	0	0.38	0.69	0.24	0.04	0.02	0	0.436667	0.02	-4.44846	2.4e-05	0.000903402	RLP35	PREDICTED: receptor-like protein 12 [Gossypium hirsutum]
GH_D12G0547	94	74	55	36	28	34	7.45	6.63	4.21	2.7	2.15	2.69	6.09667	2.51333	-1.27842	2.42e-05	0.000909782	LBD41	PREDICTED: LOB domain-containing protein 41 [Gossypium raimondii]
GH_D10G2740	78	83	72	34	36	41	8.51	10.24	7.6	3.51	3.8	4.47	8.78333	3.92667	-1.16146	2.57e-05	0.000955437	PYL4	PREDICTED: abscisic acid receptor PYL4-like [Gossypium raimondii]
GH_A12G1458	43	47	66	18	25	15	1.81	2.24	2.69	0.72	1.02	0.62	2.24667	0.786667	-1.51396	2.66e-05	0.00098508	PME7	PREDICTED: probable pectinesterase/pectinesterase inhibitor 7 [Gossypium hirsutum]
GH_A03G0194	38	35	33	12	10	10	1.93	2.01	1.62	0.58	0.49	0.51	1.85333	0.526667	-1.81516	3.2e-05	0.00116771	CYP76A1	PREDICTED: flavonoid 3'-monooxygenase-like [Gossypium hirsutum]
GH_A02G0151	81	71	82	48	30	35	2.81	2.78	2.75	1.57	1.01	1.21	2.78	1.26333	-1.13785	3.25e-05	0.00118542	--	PREDICTED: uncharacterized protein LOC108475375 [Gossypium arboreum]
GH_A08G2436	58	59	88	30	38	20	4.11	4.72	6.03	2.01	2.6	1.42	4.95333	2.01	-1.3012	3.46e-05	0.00125506	At4g10955	PREDICTED: GDSL esterase/lipase At4g10955-like [Gossypium hirsutum]
GH_D07G0149	16	23	20	4	2	2	1.28	2.07	1.54	0.3	0.15	0.16	1.63	0.203333	-3.00295	3.78e-05	0.00135355	NFYA5	PREDICTED: nuclear transcription factor Y subunit A-5-like [Gossypium hirsutum]
GH_A10G0819	58	60	80	31	33	25	8.09	9.47	10.8	4.09	4.46	3.49	9.45333	4.01333	-1.23602	3.82e-05	0.0013628	--	PREDICTED: acyl-coenzyme A thioesterase 13-like [Gossypium raimondii]
GH_D05G1437	61	56	78	28	36	22	4.02	4.18	4.98	1.75	2.3	1.45	4.39333	1.83333	-1.26085	4.07e-05	0.00144796	GLIP1	PREDICTED: GDSL esterase/lipase 1-like [Gossypium hirsutum]
GH_D10G2510	74	41	75	27	15	33	1.71	1.07	1.68	0.59	0.34	0.76	1.48667	0.563333	-1.40002	4.23e-05	0.00149756	At3g47570	PREDICTED: probable LRR receptor-like serine/threonine-protein kinase At3g47570 isoform X4 [Gossypium raimondii]
GH_D07G1839	36	49	33	13	8	16	6.17	9.5	5.47	2.11	1.33	2.74	7.04667	2.06	-1.7743	4.42e-05	0.00155431	--	Calcium-binding EF-hand family protein [Theobroma cacao]
MSTRG.33978	27	35	34	11	7	9	3.09	4.52	3.76	1.19	0.77	1.03	3.79	0.996667	-1.92701	4.68e-05	0.00162326	--	hypothetical protein E1A91_D05G085100v1 [Gossypium mustelinum]
GH_A13G2295	48	29	38	8	14	15	1.42	0.97	1.09	0.22	0.4	0.44	1.16	0.353333	-1.71502	6.94e-05	0.00231318	--	PREDICTED: receptor-like protein 12 [Gossypium hirsutum]
GH_A02G0532	47	39	54	19	18	18	7.03	6.61	7.79	2.68	2.59	2.67	7.14333	2.64667	-1.43242	7e-05	0.00233034	PRUA1	PREDICTED: major allergen Pru ar 1-like [Gossypium hirsutum]
GH_D05G0272	79	74	92	40	40	47	3.93	4.16	4.42	1.88	1.92	2.34	4.17	2.04667	-1.02677	7.5e-05	0.00248204	At5g56590	PREDICTED: glucan endo-1,3-beta-glucosidase 13-like [Gossypium hirsutum]
GH_A05G1362	44	33	60	16	20	15	3.67	3.11	4.84	1.26	1.61	1.25	3.87333	1.37333	-1.49589	7.91e-05	0.00259479	At1g17710	PREDICTED: inorganic pyrophosphatase 2-like [Gossypium arboreum]
GH_D05G1536	69	64	61	28	28	35	4.39	4.61	3.76	1.69	1.73	2.23	4.25333	1.88333	-1.17531	8.26e-05	0.00270334	PUP10	PREDICTED: probable purine permease 9 [Gossypium hirsutum]
GH_D12G2098	79	67	101	35	45	46	5.66	5.42	6.93	2.38	3.07	3.3	6.00333	2.91667	-1.04144	9.4e-05	0.00300991	HIPP07	PREDICTED: heavy metal-associated isoprenylated plant protein 3-like [Gossypium hirsutum]
GH_A07G0263	56	51	92	36	25	29	3.35	3.46	5.34	2.02	1.48	1.73	4.05	1.74333	-1.21607	0.000107756	0.00340065	MGLL	PREDICTED: monoglyceride lipase-like [Gossypium hirsutum]
MSTRG.35644	45	28	39	10	13	15	2.45	1.72	2.05	0.51	0.68	0.82	2.07333	0.67	-1.62972	0.000112698	0.00354102	BAD1	PREDICTED: ankyrin repeat domain-containing protein 6-like [Gossypium hirsutum]
GH_A12G0102	55	58	64	23	33	25	4.79	5.7	5.38	1.89	2.73	2.16	5.29	2.26	-1.22694	0.000121148	0.00375707	CRPK1	PREDICTED: probable LRR receptor-like serine/threonine-protein kinase At1g53430 isoform X1 [Gossypium hirsutum]
GH_D09G1761	19	28	19	5	5	4	1.02	1.68	0.99	0.25	0.27	0.23	1.23	0.25	-2.29866	0.000127955	0.0039467	CAX3	PREDICTED: vacuolar cation/proton exchanger 3 [Gossypium raimondii]
GH_A05G1330	58	55	59	21	26	31	6.79	7.33	6.68	2.3	2.95	3.61	6.93333	2.95333	-1.2312	0.000132626	0.004069	--	DUF761 domain-containing protein, partial [Cephalotus follicularis]
MSTRG.23630	75	59	46	34	24	23	3.81	3.39	2.26	1.63	1.18	1.17	3.15333	1.32667	-1.24907	0.000155292	0.00468414	--	hypothetical protein ES288_A12G182200v1 [Gossypium darwinii]
GH_D13G2321	19	14	29	1	7	3	1.41	1.17	2.08	0.07	0.5	0.22	1.55333	0.263333	-2.56041	0.000184408	0.00539947	AOP2	PREDICTED: probable 2-oxoglutarate-dependent dioxygenase AOP1 [Gossypium hirsutum]
GH_A04G1515	89	54	66	28	31	42	8.22	5.62	5.88	2.42	2.77	3.88	6.57333	3.02333	-1.12049	0.000211398	0.006082	EXLA2	PREDICTED: expansin-like A2 isoform X2 [Gossypium hirsutum]
GH_D09G0656	74	104	77	32	48	51	8.04	12.77	8.09	3.29	5.05	5.54	9.63333	4.62667	-1.05806	0.000236314	0.00671348	PRP1	PREDICTED: probable glutathione S-transferase [Gossypium hirsutum]
GH_D07G2125	33	31	39	11	7	17	2.28	2.42	2.61	0.72	0.47	1.18	2.43667	0.79	-1.62498	0.000249011	0.0070416	NUDT2	PREDICTED: nudix hydrolase 2-like [Gossypium hirsutum]
GH_D05G3995	22	11	28	1	4	6	0.63	0.38	0.8	0.03	0.11	0.18	0.603333	0.106667	-2.49985	0.000249534	0.00705175	RLP32	PREDICTED: receptor-like protein 12 [Gossypium hirsutum]
GH_A09G1846	47	44	47	17	12	27	6.67	7.07	6.46	2.28	1.65	3.83	6.73333	2.58667	-1.38023	0.000253865	0.00716943	GPX2	PREDICTED: probable glutathione peroxidase 2 [Gossypium raimondii]
GH_A10G1853	16	22	19	2	6	3	1.87	2.89	2.15	0.28	0.7	0.3	2.30333	0.426667	-2.43254	0.00025994	0.00731217	BETV1F	PREDICTED: major pollen allergen Bet v 1-E-like [Gossypium hirsutum]
GH_A03G0727	57	47	62	19	36	19	1.34	1.25	1.41	0.42	0.82	0.45	1.33333	0.563333	-1.24298	0.000270528	0.00756054	RLP49	PREDICTED: LRR receptor-like serine/threonine-protein kinase FLS2 [Gossypium hirsutum]
GH_A02G0187	72	52	78	27	38	36	3.11	2.54	3.26	1.1	1.59	1.55	2.97	1.41333	-1.07136	0.000278054	0.00774472	CBDAS3	PREDICTED: cannabidiolic acid synthase-like 2 [Gossypium hirsutum]
GH_D07G0132	27	29	33	13	5	10	1.29	1.55	1.53	0.59	0.24	0.48	1.45667	0.436667	-1.73807	0.000286711	0.00793542	BHLH2	PREDICTED: putative transcription factor bHLH041 isoform X2 [Gossypium hirsutum]
MSTRG.29024	39	48	37	15	15	20	1.87	2.6	1.72	0.68	0.7	0.96	2.06333	0.78	-1.40343	0.000322518	0.00873522	ADH1	alcohol dehydrogenase 2d [Gossypium hirsutum]
GH_A13G2054	63	44	56	27	26	25	4.46	3.52	3.84	1.81	1.78	1.77	3.94	1.78667	-1.14093	0.000380517	0.0101589	SOT16	PREDICTED: flavonol sulfotransferase-like [Gossypium hirsutum]
GH_A05G2341	53	36	33	23	10	14	3.3	2.53	1.99	1.35	0.6	0.87	2.60667	0.94	-1.47147	0.000394176	0.0104715	At4g08300	PREDICTED: WAT1-related protein At4g08300-like [Gossypium hirsutum]
GH_A07G0167	69	49	90	30	25	46	7.29	5.86	9.21	3	2.56	4.86	7.45333	3.47333	-1.10156	0.000437071	0.0114483	MARD1	PREDICTED: protein MARD1 [Gossypium arboreum]
GH_A13G1937	35	34	30	10	16	10	2.28	2.51	1.89	0.62	1.01	0.65	2.22667	0.76	-1.55081	0.000445043	0.0116217	At5g33370	GDSL esterase/lipase At5g18430-like precursor [Gossypium hirsutum]
GH_D06G0015	65	50	40	23	27	21	4.55	3.96	2.71	1.52	1.83	1.47	3.74	1.60667	-1.21897	0.000455585	0.0118323	GNS1	glucan endo-1,3-beta-glucosidase, basic isoform-like precursor [Gossypium hirsutum]
GH_D01G0943	40	46	41	19	22	13	6.08	7.9	6.03	2.73	3.23	1.97	6.67	2.64333	-1.33533	0.000466147	0.0120483	XERICO	PREDICTED: RING-H2 finger protein ATL78-like [Gossypium raimondii]
GH_D11G0677	55	50	29	22	16	18	6.62	6.74	3.34	2.48	1.82	2.19	5.56667	2.16333	-1.36356	0.000518288	0.013182	CRPK1	Kinase superfamily protein isoform 1 [Theobroma cacao]
GH_D11G0659	44	45	42	27	17	12	1.74	2.02	1.61	1.01	0.65	0.48	1.79	0.713333	-1.32731	0.000518833	0.0131881	SBP65	PREDICTED: seed biotin-containing protein SBP65-like isoform X4 [Gossypium hirsutum]
MSTRG.1498	62	56	85	30	39	37	3.59	3.66	4.76	1.64	2.18	2.14	4.00333	1.98667	-1.01085	0.00053482	0.0135066	--	Golgi apyrase [Gossypium arboreum]
GH_D12G1138	21	24	26	5	7	9	3	3.88	3.59	0.68	0.97	1.29	3.49	0.98	-1.83237	0.000657828	0.0160636	--	Ankyrin repeat family protein [Theobroma cacao]
GH_D07G1407	44	45	45	27	14	19	3.98	4.61	3.94	2.31	1.23	1.72	4.17667	1.75333	-1.25225	0.000665642	0.0162012	SDR3b	PREDICTED: short-chain dehydrogenase reductase 3b-like [Gossypium raimondii]
GH_D08G0013	59	64	66	41	34	24	4.95	6.07	5.36	3.26	2.76	2.01	5.46	2.67667	-1.02846	0.000676658	0.0164321	PIP2-2	PREDICTED: probable aquaporin PIP2-2 [Gossypium raimondii]
GH_D11G3216	47	42	77	27	23	29	2.35	2.38	3.73	1.28	1.12	1.45	2.82	1.28333	-1.1358	0.000681758	0.0165466	At4g27190	PREDICTED: disease resistance protein At4g27190-like isoform X2 [Gossypium raimondii]
MSTRG.9835	18	22	18	8	4	2	2.69	3.72	2.61	1.13	0.58	0.3	3.00667	0.67	-2.16593	0.000758348	0.0179692	--	hypothetical protein ES332_A06G015500v1 [Gossypium tomentosum]
GH_D09G2388	16	22	17	1	9	0	1.38	2.15	1.42	0.08	0.75	0	1.65	0.276667	-2.57625	0.000824047	0.0192695	AHL20	PREDICTED: AT-hook motif nuclear-localized protein 20-like [Gossypium raimondii]
GH_A05G2081	34	35	20	8	11	12	2.68	3.11	1.56	0.61	0.84	0.94	2.45	0.796667	-1.62073	0.000824435	0.0192695	AGL104	PREDICTED: agamous-like MADS-box protein AGL104 isoform X3 [Gossypium arboreum]
GH_D04G1645	45	52	67	25	28	29	1.53	2	2.2	0.8	0.92	0.98	1.91	0.9	-1.08558	0.000854507	0.0198644	--	PREDICTED: LRR receptor-like serine/threonine-protein kinase FLS2 [Gossypium hirsutum]
GH_D13G1625	20	33	15	7	8	4	0.88	1.61	0.63	0.29	0.33	0.17	1.04	0.263333	-1.98162	0.000900945	0.0207977	CAD1-A	(+)-delta-cadinene synthase [Gossypium arboreum]
GH_D11G3549	47	49	57	26	21	29	0.3	0.36	0.36	0.16	0.13	0.19	0.34	0.16	-1.08746	0.000978223	0.0222236	At4g27190	PREDICTED: probable disease resistance protein At4g27220 [Gossypium arboreum]
MSTRG.35865	33	30	31	9	15	13	1.64	1.68	1.49	0.42	0.72	0.64	1.60333	0.593333	-1.43416	0.00122646	0.0269101	--	PREDICTED: protein FMP32, mitochondrial-like [Gossypium arboreum]
GH_D05G3905	23	24	17	7	2	9	2.33	2.71	1.64	0.63	0.19	0.9	2.22667	0.573333	-1.95744	0.00129268	0.0280056	RGA2	PREDICTED: putative disease resistance RPP13-like protein 1 [Gossypium hirsutum]
GH_A13G2326	17	12	20	2	6	3	1.26	1.01	1.43	0.14	0.43	0.22	1.23333	0.263333	-2.2276	0.00150236	0.0317638	AOP1	PREDICTED: probable 2-oxoglutarate-dependent dioxygenase AOP1 [Gossypium hirsutum]
GH_A11G0540	41	39	42	23	10	22	2.82	3.03	2.79	1.5	0.67	1.51	2.88	1.22667	-1.23133	0.00160028	0.0335144	--	ENTH/ANTH/VHS superfamily protein [Corchorus capsularis]
GH_A05G0276	42	57	72	32	30	28	1.71	2.62	2.83	1.23	1.18	1.14	2.38667	1.18333	-1.01214	0.00167935	0.0348207	PFK3	PREDICTED: ATP-dependent 6-phosphofructokinase 3-like isoform X1 [Gossypium hirsutum]
MSTRG.37928	62	30	62	27	25	24	4.86	2.66	4.7	2	1.9	1.88	4.07333	1.92667	-1.0801	0.00186664	0.0378639	RLP9A	PREDICTED: LRR receptor-like serine/threonine-protein kinase GSO2 isoform X2 [Gossypium hirsutum]
GH_A02G0059	43	46	53	30	20	22	2.87	3.48	3.43	1.9	1.29	1.47	3.26	1.55333	-1.0695	0.0018993	0.0384358	P2	PREDICTED: NADP-dependent alkenal double bond reductase P2-like [Gossypium hirsutum]
MSTRG.32384	73	32	46	27	29	15	5.72	2.84	3.49	2	2.2	1.18	4.01667	1.79333	-1.16336	0.00198575	0.0399221	CER1	PREDICTED: protein ECERIFERUM 1-like [Gossypium raimondii]
GH_A11G3319	15	14	16	2	6	2	0.96	1.01	0.99	0.12	0.37	0.13	0.986667	0.206667	-2.25526	0.00205951	0.0410593	F6'H2	PREDICTED: feruloyl CoA ortho-hydroxylase 1-like [Gossypium arboreum]
GH_D01G1753	66	66	84	31	19	60	10.49	11.86	12.92	4.66	2.92	9.54	11.7567	5.70667	-1.04276	0.00209045	0.0415311	WRKY75	PREDICTED: probable WRKY transcription factor 75 [Gossypium hirsutum]
GH_A06G1490	23	16	21	10	5	3	0.71	0.56	0.61	0.28	0.15	0.09	0.626667	0.173333	-1.85415	0.00229769	0.0449328	SBT5.6	PREDICTED: subtilisin-like protease SBT5.6 [Gossypium hirsutum]
GH_D03G1774	31	22	36	10	12	14	1.39	1.11	1.59	0.44	0.54	0.65	1.36333	0.543333	-1.32723	0.00238548	0.0461869	CYP75A2	PREDICTED: geraniol 8-hydroxylase-like [Gossypium raimondii]
GH_D12G2364	24	17	28	14	5	3	2.3	1.85	2.6	1.27	0.46	0.29	2.25	0.673333	-1.74053	0.00255991	0.0487517	ERF1A	PREDICTED: ethylene-responsive transcription factor 2 [Gossypium raimondii]
GH_A02G0250	43	43	33	16	20	21	1.04	1.17	0.77	0.36	0.47	0.51	0.993333	0.446667	-1.15308	0.00264556	0.0499212	CYP72A67	Cytochrome P450 [Corchorus capsularis]
