# Supplementary material for: Sphingosine Promotes Fiber Early Elongation in Upland Cotton
Source: Plants (Basel). 2024 Jul 21;13(14):1993. doi: 10.3390/plants13141993 (PMC11280728; doi:10.3390/plants13141993)
Supplement: Supplementary file 1 [file plants-13-01993-s001.zip › TABLE S 2024-7-21/Table S5.xlsx]

## Sheet: Sheet1
KEGG_A_class	KEGG_B_class	Pathway	Control-vs-PHS (115)	All (16134)	Pvalue	Qvalue	Pathway ID	Genes	K_IDs
Metabolism	Biosynthesis of other secondary metabolites	Phenylpropanoid biosynthesis	21	470	1.52e-11	9.11e-10	ko00940	GH_A01G2142(CYP98A2);GH_A02G2001(PER64);GH_A05G1206(CCR1);GH_A05G1439(4CL2);GH_A06G0014(PER64);GH_A06G2208(HST);GH_A10G2258(TPA1);GH_A11G1870(CYP84A1);GH_A11G3319(F6'H2);GH_A11G3700(PAL);GH_A12G2656(OMT);GH_D02G1126(At1g30760);GH_D02G1451(PER11);GH_D05G1456(4CL2);GH_D05G1875(PER64);GH_D06G1375(At1g30760);GH_D10G0076(At5g44400);GH_D10G2347(TPA1);GH_D11G1903(CYP84A1);GH_D11G3728(PAL);GH_D13G2599(4C…	K09754+K00430+K09753+K01904+K00430+K13065+K10775+K09755+K06892+K10775+K13066+K22395+K00430+K01904+K00430+K22395+K22395+K10775+K09755+K10775+K01904
Metabolism	Lipid metabolism	Cutin, suberine and wax biosynthesis	9	91	1.66e-08	4.99e-07	ko00073	GH_A03G0617(CYP86A1);GH_A05G0901(CYP86A1);GH_A06G1829(CER1);GH_A09G0781(PXG3);GH_D03G1337(CYP86A1);GH_D04G0772(HHT1);GH_D05G0893(CYP86A1);GH_D07G1110(CYP86A1);MSTRG.32384(CER1)	K15401+K15401+K15404+K17991+K15401+K15400+K15401+K15401+K15404
Metabolism	Amino acid metabolism	Phenylalanine metabolism	8	146	9.7e-06	0.000194	ko00360	GH_A05G1439(4CL2);GH_A10G2258(TPA1);GH_A11G3700(PAL);GH_D05G1456(4CL2);GH_D08G2006(At1g62810);GH_D10G2347(TPA1);GH_D11G3728(PAL);GH_D13G2599(4CLL7)	K01904+K10775+K10775+K01904+K00276+K10775+K10775+K01904
Metabolism	Lipid metabolism	Fatty acid degradation	7	167	0.000192643	0.00289	ko00071	GH_A01G0253(ECI2);GH_A03G0617(CYP86A1);GH_A05G0901(CYP86A1);GH_D03G1337(CYP86A1);GH_D05G0893(CYP86A1);GH_D07G1110(CYP86A1);MSTRG.29024(ADH1)	K07517+K15401+K15401+K15401+K15401+K15401+K18857
Metabolism	Global and overview maps	Biosynthesis of secondary metabolites	39	3310	0.000542213	0.00651	ko01110	GH_A01G2142(CYP98A2);GH_A02G0270(CHS1);GH_A02G2001(PER64);GH_A05G0276(PFK3);GH_A05G0429(GDCSP);GH_A05G0779(AAO2);GH_A05G1206(CCR1);GH_A05G1439(4CL2);GH_A06G0014(PER64);GH_A06G1829(CER1);GH_A06G2208(HST);GH_A10G0430(NCED3);GH_A10G2258(TPA1);GH_A11G1870(CYP84A1);GH_A11G3319(F6'H2);GH_A11G3700(PAL);GH_A12G1040(GPAT1);GH_A12G2656(OMT);GH_A13G1674(CAD1-A);GH_D01G2124(CRD1);GH_D02G1126(At1g30760);GH_D0…	K09754+K00660+K00430+K00850+K00281+K09842+K09753+K01904+K00430+K15404+K13065+K09840+K10775+K09755+K06892+K10775+K13508+K13066+K14183+K04035+K22395+K00430+K21374+K01904+K00430+K14183+K14183+K21026+K22395+K00276+K13508+K22395+K10775+K09755+K10775+K14183+K01904+K18857+K15404
Metabolism	Metabolism of terpenoids and polyketides	Sesquiterpenoid and triterpenoid biosynthesis	4	78	0.00232884	0.0233	ko00909	GH_A13G1674(CAD1-A);GH_D05G3845(CAD1-C2);GH_D05G3846(CDN1);GH_D13G1625(CAD1-A)	K14183+K14183+K14183+K14183
Organismal Systems	Environmental adaptation	Plant-pathogen interaction	17	1260	0.00786434	0.0674	ko04626	GH_A01G2059(CML44);GH_A02G1173(RBOHA);GH_A03G0162(ODO1);GH_A03G1840(MYB41);GH_A05G1670(MYB102);GH_A08G2652(MYB63);GH_A10G0234(MYB102);GH_A11G2244(MYB36);GH_A11G3587(MYB93);GH_A12G2411(ODO1);GH_D03G0889(RBOHA);GH_D05G1700(MYB102);GH_D08G2647(MYB63);GH_D10G0246(MYB102);GH_D12G1376(MYB61);GH_D12G1546(MYB102);GH_D12G2421(ODO1)	K13448+K13447+K09422+K09422+K09422+K09422+K09422+K09422+K09422+K09422+K13447+K09422+K09422+K09422+K09422+K09422+K09422
Metabolism	Energy metabolism	Nitrogen metabolism	3	100	0.0346448	0.252	ko00910	GH_A05G1061(ACA7);GH_A11G1761(GS1-2);GH_D08G2278(NRT2.1)	K01674+K01915+K02575
Metabolism	Metabolism of cofactors and vitamins	Ubiquinone and other terpenoid-quinone biosynthesis	3	106	0.0400996	0.252	ko00130	GH_A05G1439(4CL2);GH_D05G1456(4CL2);GH_D13G2599(4CLL7)	K01904+K01904+K01904
Metabolism	Glycan biosynthesis and metabolism	Mannose type O-glycan biosyntheis	1	6	0.0420183	0.252	ko00515	GH_A12G2878(--)	K18207
Metabolism	Biosynthesis of other secondary metabolites	Flavonoid biosynthesis	3	113	0.0469794	0.256	ko00941	GH_A01G2142(CYP98A2);GH_A02G0270(CHS1);GH_A06G2208(HST)	K09754+K00660+K13065
Metabolism	Global and overview maps	Metabolic pathways	53	6266	0.0671239	0.336	ko01100	GH_A01G2142(CYP98A2);GH_A02G0270(CHS1);GH_A02G1572(INPS1);GH_A02G2001(PER64);GH_A03G0194(CYP76A1);GH_A05G0276(PFK3);GH_A05G0429(GDCSP);GH_A05G0779(AAO2);GH_A05G1206(CCR1);GH_A05G1362(At1g17710);GH_A05G1439(4CL2);GH_A06G0014(PER64);GH_A06G0558(CHIT1B);GH_A06G1463(AHL);GH_A06G2208(HST);GH_A10G0430(NCED3);GH_A10G1543(EP3);GH_A10G2258(TPA1);GH_A11G1761(GS1-2);GH_A11G1870(CYP84A1);GH_A11G3700(PAL);GH_…	K09754+K00660+K01858+K00430+K00512+K00850+K00281+K09842+K09753+K13248+K01904+K00430+K20547+K01082+K13065+K09840+K01183+K10775+K01915+K09755+K10775+K13508+K01051+K13066+K18207+K00512+K14183+K01051+K04035+K22395+K00430+K21374+K00512+K01904+K00430+K01106+K08914+K14183+K14183+K22395+K02115+K01051+K00276+K13508+K01183+K22395+K10775+K09755+K02716+K10775+K14183+K01904+K18857
Metabolism	Biosynthesis of other secondary metabolites	Stilbenoid, diarylheptanoid and gingerol biosynthesis	2	65	0.078405	0.362	ko00945	GH_A01G2142(CYP98A2);GH_A06G2208(HST)	K09754+K13065
Metabolism	Metabolism of other amino acids	Glutathione metabolism	4	266	0.122355	0.524	ko00480	GH_A09G1773(GSTU8);GH_A09G1846(GPX2);GH_D09G0656(PRP1);GH_D11G1440(HSP26-A)	K00799+K00432+K00799+K00799
Metabolism	Metabolism of terpenoids and polyketides	Carotenoid biosynthesis	2	96	0.149628	0.589	ko00906	GH_A05G0779(AAO2);GH_A10G0430(NCED3)	K09842+K09840
Environmental Information Processing	Membrane transport	ABC transporters	2	99	0.157077	0.589	ko02010	GH_A12G2277(ABCB2);GH_D03G1924(ABCB2)	K05658+K05658
Environmental Information Processing	Signal transduction	Plant hormone signal transduction	10	1000	0.17557	0.62	ko04075	GH_A01G0694(GH3.6);GH_A03G1310(AHK4);GH_A04G1435(CYCD3-1);GH_A05G0526(RR24);GH_D01G0694(GH3.6);GH_D05G3209(TIFY6B);GH_D07G0421(EBF2);GH_D10G2740(PYL4);GH_D11G1124(IAA20);GH_D11G2121(GH3.1)	K14487+K14489+K14505+K14491+K14487+K13464+K14515+K14496+K14484+K14487
Metabolism	Biosynthesis of other secondary metabolites	Indole alkaloid biosynthesis	1	39	0.243695	0.772	ko00901	GH_D05G3888(At1g28570)	K21026
Metabolism	Metabolism of cofactors and vitamins	Vitamin B6 metabolism	1	44	0.270334	0.772	ko00750	GH_A05G1362(At1g17710)	K13248
Metabolism	Lipid metabolism	Arachidonic acid metabolism	1	45	0.275549	0.772	ko00590	GH_A09G1846(GPX2)	K00432
Metabolism	Amino acid metabolism	Tyrosine metabolism	2	146	0.279301	0.772	ko00350	GH_D08G2006(At1g62810);MSTRG.29024(ADH1)	K00276+K18857
Metabolism	Glycan biosynthesis and metabolism	Other glycan degradation	1	47	0.285869	0.772	ko00511	GH_A12G0196(FUC95A)	K15923
Metabolism	Glycan biosynthesis and metabolism	Other types of O-glycan biosynthesis	1	49	0.296043	0.772	ko00514	GH_A01G0799(pomgnt2)	K18134
Metabolism	Energy metabolism	Photosynthesis - antenna proteins	1	60	0.349484	0.816	ko00196	GH_D05G3822(CAB13)	K08914
Environmental Information Processing	Signal transduction	MAPK signaling pathway - plant	5	559	0.368013	0.816	ko04016	GH_A02G1173(RBOHA);GH_A06G0558(CHIT1B);GH_D03G0889(RBOHA);GH_D07G0421(EBF2);GH_D10G2740(PYL4)	K13447+K20547+K13447+K14515+K14496
Metabolism	Energy metabolism	Photosynthesis	2	180	0.368055	0.816	ko00195	GH_D06G1754(ATPC);GH_D11G1998(PSBO)	K02115+K02716
Metabolism	Carbohydrate metabolism	Pentose and glucuronate interconversions	4	434	0.374026	0.816	ko00040	GH_A12G1458(PME7);GH_D01G1702(PECS-2.1);GH_D07G0193(PME54);GH_D10G1574(At3g07010)	K01051+K01051+K01051+K01728
Metabolism	Metabolism of terpenoids and polyketides	Brassinosteroid biosynthesis	1	72	0.403204	0.816	ko00905	MSTRG.28666(CYP72A67)	K15639
Metabolism	Biosynthesis of other secondary metabolites	Tropane, piperidine and pyridine alkaloid biosynthesis	1	77	0.424268	0.816	ko00960	GH_D08G2006(At1g62810)	K00276
Metabolism	Carbohydrate metabolism	Galactose metabolism	2	203	0.425758	0.816	ko00052	GH_A05G0276(PFK3);GH_A13G1347(GOLS2)	K00850+K18819
Metabolism	Carbohydrate metabolism	Inositol phosphate metabolism	2	209	0.440373	0.816	ko00562	GH_A02G1572(INPS1);GH_D05G2008(IP5P11)	K01858+K01106
Metabolism	Amino acid metabolism	Glycine, serine and threonine metabolism	2	216	0.457168	0.816	ko00260	GH_A05G0429(GDCSP);GH_D08G2006(At1g62810)	K00281+K00276
Metabolism	Biosynthesis of other secondary metabolites	Isoquinoline alkaloid biosynthesis	1	88	0.468048	0.816	ko00950	GH_D08G2006(At1g62810)	K00276
Metabolism	Energy metabolism	Sulfur metabolism	1	91	0.479405	0.816	ko00920	GH_A06G1463(AHL)	K01082
Metabolism	Carbohydrate metabolism	Glyoxylate and dicarboxylate metabolism	2	229	0.487582	0.816	ko00630	GH_A05G0429(GDCSP);GH_A11G1761(GS1-2)	K00281+K01915
Genetic Information Processing	Folding, sorting and degradation	RNA degradation	3	368	0.489674	0.816	ko03018	GH_A05G0276(PFK3);GH_D05G2599(XRN3);MSTRG.18341(--)	K00850+K12619+K12581
Metabolism	Amino acid metabolism	Arginine biosynthesis	1	107	0.536033	0.817	ko00220	GH_A11G1761(GS1-2)	K01915
Metabolism	Carbohydrate metabolism	Amino sugar and nucleotide sugar metabolism	3	408	0.559343	0.817	ko00520	GH_A06G0558(CHIT1B);GH_A10G1543(EP3);GH_D09G2229(EP3)	K20547+K01183+K01183
Metabolism	Metabolism of other amino acids	beta-Alanine metabolism	1	117	0.568278	0.817	ko00410	GH_D08G2006(At1g62810)	K00276
Metabolism	Lipid metabolism	Glycerolipid metabolism	2	267	0.570184	0.817	ko00561	GH_A12G1040(GPAT1);GH_D09G1751(GPAT6)	K13508+K13508
Metabolism	Metabolism of cofactors and vitamins	Porphyrin and chlorophyll metabolism	1	122	0.583557	0.817	ko00860	GH_D01G2124(CRD1)	K04035
Metabolism	Amino acid metabolism	Alanine, aspartate and glutamate metabolism	1	137	0.626252	0.817	ko00250	GH_A11G1761(GS1-2)	K01915
Genetic Information Processing	Transcription	Basal transcription factors	1	142	0.639497	0.817	ko03022	MSTRG.36213(TAF6B)	K03131
Genetic Information Processing	Folding, sorting and degradation	SNARE interactions in vesicular transport	1	142	0.639497	0.817	ko04130	GH_A01G1345(SYP121)	K08486
Organismal Systems	Environmental adaptation	Circadian rhythm - plant	1	143	0.642089	0.817	ko04712	GH_A02G0270(CHS1)	K00660
Genetic Information Processing	Folding, sorting and degradation	Protein export	1	148	0.654776	0.817	ko03060	MSTRG.42412(OXA1)	K03217
Metabolism	Lipid metabolism	Glycerophospholipid metabolism	2	315	0.660295	0.817	ko00564	GH_A12G1040(GPAT1);GH_D09G1751(GPAT6)	K13508+K13508
Metabolism	Lipid metabolism	alpha-Linolenic acid metabolism	1	152	0.664604	0.817	ko00592	MSTRG.29024(ADH1)	K18857
Metabolism	Carbohydrate metabolism	Pentose phosphate pathway	1	153	0.667018	0.817	ko00030	GH_A05G0276(PFK3)	K00850
Metabolism	Carbohydrate metabolism	Fructose and mannose metabolism	1	170	0.705508	0.847	ko00051	GH_A05G0276(PFK3)	K00850
Environmental Information Processing	Signal transduction	Phosphatidylinositol signaling system	1	214	0.785843	0.911	ko04070	GH_D05G2008(IP5P11)	K01106
Metabolism	Carbohydrate metabolism	Glycolysis / Gluconeogenesis	2	409	0.792776	0.911	ko00010	GH_A05G0276(PFK3);MSTRG.29024(ADH1)	K00850+K18857
Genetic Information Processing	Translation	Ribosome biogenesis in eukaryotes	1	227	0.805111	0.911	ko03008	GH_D05G2599(XRN3)	K12619
Metabolism	Energy metabolism	Oxidative phosphorylation	2	472	0.854083	0.949	ko00190	GH_D06G1754(ATPC);GH_D08G1012(AVP1)	K02115+K01507
Metabolism	Carbohydrate metabolism	Pyruvate metabolism	1	306	0.890294	0.971	ko00620	GH_D03G1576(GLY)	K01759
Cellular Processes	Transport and catabolism	Phagosome	1	366	0.929228	0.996	ko04145	GH_D08G2099(TUBB)	K07375
Metabolism	Global and overview maps	Biosynthesis of amino acids	2	706	0.963974	0.997	ko01230	GH_A05G0276(PFK3);GH_A11G1761(GS1-2)	K00850+K01915
Genetic Information Processing	Transcription	Spliceosome	1	533	0.979292	0.997	ko03040	MSTRG.47478(At1g09760)	K11092
Metabolism	Global and overview maps	Carbon metabolism	2	800	0.980109	0.997	ko01200	GH_A05G0276(PFK3);GH_A05G0429(GDCSP)	K00850+K00281
Genetic Information Processing	Translation	Ribosome	1	1104	0.99972	1	ko03010	GH_A09G1951(RPL24A)	K02896
